# Supplementary material for: Kinematics and joints moments profile during straight arm press to handstand in male gymnasts
Source: PLoS One. 2021 Jul 14;16(7):e0253951. doi: 10.1371/journal.pone.0253951 (PMC8279359; doi:10.1371/journal.pone.0253951)
Supplement: S1 Data — (XLSX) [file pone.0253951.s001.xlsx]

## Sheet: Arm
		Group	Highly-skilled	Highly-skilled	Highly-skilled	Highly-skilled	Highly-skilled	Highly-skilled	Highly-skilled	Highly-skilled	Highly-skilled	Highly-skilled	Highly-skilled	Highly-skilled	Highly-skilled	Highly-skilled	Highly-skilled	Highly-skilled	Highly-skilled	Highly-skilled	Highly-skilled	Highly-skilled	Highly-skilled	Highly-skilled	Highly-skilled	Highly-skilled	Highly-skilled	Highly-skilled	Highly-skilled	Highly-skilled	Highly-skilled	Less-skilled	Less-skilled	Less-skilled	Less-skilled	Less-skilled	Less-skilled	Less-skilled	Less-skilled	Less-skilled	Less-skilled	Less-skilled	Less-skilled	Less-skilled	Less-skilled	Less-skilled	Less-skilled	Less-skilled	Less-skilled
		Time(%)	Sub.1	Sub.2	Sub.3	Sub.4	Sub.5	Sub.6	Sub.7	Sub.8	Sub.9	Sub.10	Sub.11	Sub.12	Sub.13	Sub.14	Sub.15	Sub.16	Sub.17	Sub.18	Sub.19	Sub.20	Sub.21	Sub.22	Sub.23	Sub.24	Sub.25	Sub.26	Sub.27	Sub.28	Sub.29	Sub.30	Sub.31	Sub.32	Sub.33	Sub.34	Sub.35	Sub.36	Sub.37	Sub.38	Sub.39	Sub.40	Sub.41	Sub.42	Sub.43	Sub.44	Sub.45	Sub.46	Sub.47
		0	106.239	113.633	105.993	108.355	109.129	109.027	113.637	111.277	115.51	110.417	111.975	110.323	109.804	112.244	108.143	112.564	110.115	117.887	113.994	116.019	108.075	114.86	108.084	111.655	108.849	102.605	110.004	111.179	106.77	114.165	116.458	113.812	108.516	112.079	113.703	114.628	116.564	115.631	113.782	114.204	101.187	118.203	113.413	119.294	122.277	120.798	111.691
		1	106.757	113.879	106.163	108.943	109.066	109.214	113.624	111.29	115.565	110.752	111.976	110.359	110.025	112.321	108.097	112.554	110.281	118.232	113.892	115.653	108.519	115.519	108.686	111.929	109.304	103.108	110.244	111.246	106.979	114.167	116.451	113.925	108.759	112.266	113.786	114.833	116.707	115.701	113.994	114.174	101.999	118.675	114.143	119.39	122.32	120.915	112.005
		2	107.433	114.112	106.388	109.567	108.925	109.373	113.613	111.304	115.671	111.221	111.978	110.425	110.299	112.502	108.031	112.464	110.498	118.497	113.685	115.138	109.06	115.897	109.566	112.273	109.957	103.93	110.354	111.332	107.296	114.333	116.39	113.929	109.203	112.436	113.984	115.26	116.976	115.868	114.232	114.092	103.093	119.019	114.994	119.46	122.337	120.936	112.474
		3	108.061	114.279	106.594	110.063	108.439	109.448	113.62	111.31	115.719	111.632	111.98	110.463	110.522	112.684	107.948	112.376	110.694	118.658	113.392	114.885	109.55	116.078	110.318	112.536	110.522	104.687	110.452	111.636	107.577	114.536	116.293	113.812	109.752	112.479	114.211	115.703	117.266	116.059	114.563	113.939	104.177	119.367	115.658	119.491	122.349	120.926	112.823
		4	108.691	114.533	106.834	110.441	107.783	109.492	113.633	111.305	115.733	111.892	111.978	110.438	110.665	112.851	107.917	112.345	110.869	118.769	113.116	114.83	110.054	116.222	110.907	112.723	110.928	105.382	110.779	112.092	107.844	114.744	116.24	113.751	110.25	112.464	114.768	116.059	117.487	116.199	115.023	113.741	105.092	119.7	115.878	119.549	122.408	120.903	112.989
		5	109.371	114.914	107.183	110.733	107.109	109.528	113.644	111.291	115.808	112.084	111.968	110.374	110.762	113.018	107.975	112.35	110.999	118.845	112.872	114.91	110.563	116.977	111.338	112.807	111.185	106.02	111.236	112.315	108.115	114.967	116.229	113.997	110.61	112.437	115.379	116.325	117.705	116.282	115.5	113.592	105.845	119.902	115.452	119.673	122.406	120.787	113.07
		6	110.107	115.233	107.605	111.053	106.494	109.556	113.637	111.27	115.98	112.188	111.941	110.336	110.84	113.13	108.097	112.433	111.072	118.963	112.461	115.237	111.018	117.504	111.646	112.746	111.37	106.604	111.534	112.377	108.396	115.174	116.267	114.358	110.885	112.459	115.414	116.535	117.928	116.336	115.786	113.572	106.565	119.765	114.941	119.845	122.262	120.596	113.15
		7	110.802	115.557	107.949	111.355	106.407	109.577	113.596	111.262	116.161	112.221	111.897	110.361	110.903	113.15	108.246	112.653	111.085	119.108	111.925	115.837	111.393	117.751	111.861	112.563	111.525	107.149	111.626	112.408	108.683	115.318	116.416	114.675	111.142	112.716	115.131	116.732	118.078	116.366	115.774	113.689	107.3	119.183	114.723	119.986	122.148	120.448	113.298
		8	111.379	116.078	108.163	111.552	106.646	109.604	113.516	111.3	116.321	112.329	111.854	110.467	110.893	113.122	108.388	112.972	111.047	119.183	111.495	116.341	111.722	117.827	112.047	112.28	111.672	107.673	111.62	112.455	108.965	115.425	116.677	114.775	111.379	113.248	114.934	116.928	118.182	116.353	115.659	113.873	108.032	118.616	114.693	120.045	122.171	120.367	113.44
		9	111.739	116.378	108.336	111.844	106.888	109.649	113.396	111.422	116.505	112.526	111.82	110.638	110.852	113.094	108.471	113.23	110.998	119.194	111.163	116.594	112.041	117.809	112.271	111.976	111.82	108.196	111.607	112.495	109.239	115.581	116.862	114.751	111.607	113.625	114.956	117.082	118.349	116.31	115.681	114.062	108.804	118.272	114.843	120.025	122.34	120.281	113.483
		10	111.961	116.398	108.555	112.173	106.718	109.683	113.26	111.634	116.778	112.587	111.787	110.824	110.789	113.105	108.548	113.414	110.96	119.177	110.75	116.733	112.286	117.891	112.547	111.718	111.946	108.718	111.725	112.505	109.499	115.805	116.991	114.739	111.809	113.699	114.945	117.191	118.569	116.284	115.877	114.238	109.664	118.301	115.58	119.921	122.575	120.004	113.488
		11	112.236	116.269	108.813	112.322	106.409	109.678	113.168	111.878	116.653	112.475	111.772	110.983	110.739	113.168	108.685	113.615	110.942	119.159	110.277	116.897	112.382	118.029	112.846	111.601	112.024	109.198	112.06	112.56	109.735	116.029	117.191	114.778	111.925	113.747	114.392	117.276	118.747	116.289	116.068	114.397	110.458	118.733	116.548	119.743	122.716	119.684	113.511
		12	112.575	115.976	109.027	112.2	105.983	109.664	113.154	112.069	116.145	112.372	111.794	111.085	110.807	113.259	108.85	113.851	110.965	119.173	109.89	117.144	112.391	117.536	113.086	111.616	112.085	109.601	112.569	112.69	109.936	116.249	117.413	114.91	111.955	113.933	113.588	117.329	118.933	116.313	116.065	114.541	111.047	119.392	117.436	119.523	122.664	119.523	113.529
		13	112.823	115.356	109.123	112.03	105.415	109.734	113.227	112.214	115.739	112.297	111.826	111.113	110.935	113.364	109.009	114.215	111.018	119.2	109.585	117.465	112.409	117.01	113.186	111.704	112.172	109.942	113.065	112.832	110.099	116.497	117.71	115.141	111.954	114.191	113.396	117.34	119.192	116.358	116.001	114.708	111.401	119.89	118.097	119.268	122.385	119.495	113.535
		14	112.943	114.574	109.118	112.005	105.07	109.947	113.365	112.381	115.539	112.26	111.814	111.108	111.061	113.479	109.151	114.536	111.052	119.201	109.414	117.666	112.479	116.26	113.214	111.811	112.296	110.246	113.364	112.871	110.227	116.726	117.916	115.158	111.961	114.513	113.433	117.299	119.551	116.447	115.984	114.929	111.645	120.166	118.567	118.966	122.028	119.497	113.535
		15	113.014	113.775	109.085	111.949	104.81	110.234	113.531	112.582	115.391	112.264	111.714	111.095	111.223	113.621	109.23	114.783	111.052	119.185	109.288	117.644	112.6	115.931	113.292	111.901	112.432	110.534	113.437	112.777	110.324	116.867	117.964	114.905	112.017	114.749	113.729	117.187	119.888	116.586	115.961	115.14	111.844	120.464	118.955	118.654	121.856	119.402	113.535
		16	113.068	113.077	109.063	111.782	104.408	110.372	113.703	112.751	115.253	112.408	111.534	111.069	111.416	113.752	109.235	114.919	111.046	119.173	109.028	117.384	112.69	115.726	113.501	112.011	112.545	110.826	113.598	112.687	110.406	116.94	117.901	114.636	112.163	114.727	114.267	117.001	120.116	116.711	115.841	115.259	111.986	120.533	119.362	118.37	121.887	119.15	113.54
		17	113.114	112.563	109.055	111.569	104.047	110.234	113.858	112.841	115.439	112.767	111.355	111.021	111.626	113.789	109.171	114.936	111.028	119.169	108.776	116.973	112.676	115.379	113.862	112.198	112.62	111.126	114.023	112.51	110.488	117.007	117.684	114.417	112.394	114.587	114.836	116.761	120.24	116.784	115.529	115.283	112.141	120.242	119.859	118.167	122.062	118.837	113.549
		18	113.163	112.067	109.048	111.255	103.909	109.972	113.968	112.868	115.95	113.069	111.245	110.949	111.832	113.754	109.03	114.86	110.989	119.171	108.69	116.336	112.6	115.263	114.323	112.459	112.659	111.429	114.417	112.162	110.586	117.055	117.375	114.335	112.643	114.486	115.07	116.527	120.325	116.813	115.112	115.22	112.243	119.793	120.312	118	122.303	118.463	113.549
		19	113.205	111.71	109.019	110.937	103.759	109.739	114.025	112.876	116.31	113.16	111.203	110.876	112.008	113.706	108.828	114.712	110.976	119.185	108.646	115.404	112.548	115.332	114.77	112.699	112.681	111.734	114.57	111.657	110.703	117.008	116.967	114.339	112.895	114.51	115.054	116.31	120.339	116.832	114.782	115.059	112.16	119.504	120.602	117.831	122.511	117.986	113.548
		20	113.211	111.374	108.949	110.737	103.449	109.581	114.047	112.897	116.399	113.202	111.204	110.831	112.104	113.627	108.604	114.487	111.031	119.214	108.439	114.409	112.547	115.274	115.071	112.84	112.733	112.046	114.58	111.371	110.832	116.865	116.446	114.328	113.148	114.617	115.161	116.048	120.25	116.876	114.639	114.832	111.928	119.641	120.45	117.714	122.724	117.55	113.553
		21	113.206	110.878	108.84	110.441	102.989	109.476	114.049	112.932	116.346	113.319	111.237	110.814	112.093	113.48	108.39	114.151	111.119	119.253	108.022	113.54	112.589	115.229	115.231	112.89	112.841	112.375	114.559	111.283	110.965	116.594	115.932	114.085	113.355	114.686	115.393	115.728	119.898	116.973	114.619	114.635	111.643	119.972	119.499	117.638	122.902	117.31	113.542
		22	113.216	110.568	108.715	109.904	102.497	109.432	114.046	112.961	116.086	113.471	111.301	110.813	111.985	113.325	108.189	113.622	111.199	119.282	107.554	112.892	112.65	115.089	115.3	112.898	112.988	112.714	114.547	111.247	111.102	116.219	115.392	113.483	113.516	114.755	115.365	115.405	119.376	117.125	114.668	114.52	111.415	120.055	117.745	117.538	122.878	117.329	113.458
		23	113.227	110.263	108.607	108.928	102.038	109.447	114.041	112.976	115.719	113.526	111.397	110.819	111.847	113.235	108.02	112.944	111.28	119.269	107.138	112.366	112.69	114.912	115.253	112.891	113.12	113.03	114.548	111.182	111.235	115.836	114.864	112.645	113.654	114.859	115.193	115.16	118.909	117.306	114.81	114.477	111.336	119.727	116.282	117.403	122.777	117.619	113.26
		24	113.251	109.815	108.525	107.429	101.536	109.467	114.031	112.979	115.675	113.538	111.519	110.829	111.641	113.188	107.872	112.166	111.351	119.177	106.797	111.918	112.688	114.605	115.056	112.852	113.218	113.294	114.57	110.924	111.349	115.547	114.457	111.862	113.801	114.806	115.299	115.019	118.466	117.491	115.04	114.491	111.364	119.299	115.681	117.295	122.748	118.145	113.034
		25	113.333	109.415	108.402	105.57	101.119	109.409	114.009	112.972	115.503	113.531	111.649	110.837	111.369	113.132	107.744	111.397	111.382	118.947	106.482	111.532	112.649	114.602	114.694	112.744	113.313	113.521	114.612	110.357	111.449	115.405	114.175	111.47	113.992	114.486	115.448	114.952	118.11	117.669	115.329	114.541	111.463	119.184	115.087	117.246	122.754	118.605	112.905
		26	113.484	109.265	108.143	103.704	100.875	109.23	113.969	112.952	115.052	113.459	111.751	110.84	111.049	113.029	107.592	110.753	111.4	118.574	106.27	111.087	112.588	114.551	114.208	112.544	113.426	113.73	114.601	109.851	111.548	115.363	113.92	111.432	114.191	114.115	115.252	114.941	117.971	117.823	115.681	114.593	111.534	119.244	114.053	117.235	122.787	118.769	112.826
		27	113.617	109.155	107.717	102.043	100.732	108.937	113.912	112.918	114.715	113.269	111.786	110.85	110.691	112.927	107.408	110.462	111.469	118.136	106.218	110.642	112.493	114.261	113.683	112.24	113.558	113.93	114.305	109.539	111.641	115.321	113.781	111.646	114.329	113.851	114.552	114.987	118.056	117.941	116.014	114.583	111.455	119.25	113.239	117.236	122.755	118.764	112.68
		28	113.614	108.793	107.203	100.501	100.51	108.623	113.859	112.883	114.632	112.999	111.761	110.881	110.274	112.899	107.297	110.409	111.632	117.598	106.206	110.153	112.31	114.232	113.172	111.876	113.715	114.123	113.474	109.276	111.701	115.185	113.587	112.102	114.374	113.553	113.909	115.114	118.283	118.019	116.296	114.446	111.333	119.476	112.772	117.248	122.519	118.624	112.405
		29	113.545	108.183	106.734	98.9278	100.369	108.405	113.842	112.865	114.544	112.59	111.723	110.938	109.822	112.909	107.274	110.382	111.854	117.08	106.104	109.926	112.05	114.045	112.672	111.484	113.911	114.311	112.224	109.019	111.707	114.931	113.095	112.669	114.333	113.016	113.436	115.324	118.571	118.061	116.482	114.144	111.259	120.243	112.429	117.287	122.079	118.293	112.067
		30	113.537	107.532	106.339	97.5892	100.557	108.304	113.843	112.858	114.361	112.167	111.706	111.005	109.359	112.887	107.273	110.389	112.094	116.71	105.899	109.907	111.708	113.908	112.184	111.229	114.14	114.488	110.958	108.612	111.656	114.631	112.54	113.174	114.235	112.492	112.98	115.563	118.884	118.078	116.55	113.729	111.241	120.608	112.601	117.372	121.608	117.891	111.714
		31	113.592	107.064	106.013	96.874	100.847	108.301	113.811	112.852	114.167	111.801	111.727	111.049	108.912	112.784	107.242	110.551	112.332	116.422	105.756	109.96	111.319	113.847	111.704	111.148	114.35	114.65	110.029	108.369	111.561	114.372	112.208	113.5	114.117	112.232	112.088	115.776	119.111	118.083	116.56	113.327	111.191	120.3	113.286	117.495	121.221	117.497	111.31
		32	113.582	106.516	105.79	96.6532	101.008	108.38	113.749	112.846	113.817	111.576	111.791	111.03	108.539	112.602	107.183	110.818	112.552	116.064	105.699	110.23	110.944	113.608	111.23	111.086	114.508	114.81	109.65	108.111	111.437	114.17	112.143	113.741	113.987	112.201	110.928	115.967	119.192	118.083	116.555	113.083	110.986	120.267	114.305	117.678	120.911	117.29	110.929
		33	113.479	105.947	105.67	96.5139	101.071	108.517	113.679	112.841	113.352	111.521	111.878	110.948	108.273	112.429	107.16	111.074	112.749	115.649	105.57	110.647	110.585	113.512	110.828	110.954	114.694	114.971	109.859	107.577	111.295	113.972	112.163	113.815	113.848	112.216	110.003	116.146	119.195	118.081	116.518	113.023	110.643	120.637	115.325	117.912	120.691	117.249	110.566
		34	113.321	105.482	105.588	96.7331	101.2	108.585	113.626	112.838	112.904	111.529	111.95	110.818	108.043	112.321	107.162	111.244	112.925	115.27	105.131	110.888	110.18	113.367	110.542	110.809	114.995	115.115	110.389	107.195	111.157	113.774	112.09	113.639	113.681	112.364	109.408	116.34	119.183	118.073	116.391	113.112	110.312	120.897	116.157	118.129	120.461	117.251	110.176
		35	113.164	105.205	105.49	97.5318	101.196	108.505	113.603	112.831	112.533	111.588	111.994	110.642	107.722	112.24	107.114	111.401	113.06	115.063	104.486	110.945	109.768	112.846	110.316	110.711	115.313	115.217	110.877	106.881	111.059	113.665	111.811	113.438	113.472	112.851	108.713	116.556	119.177	118.051	116.178	113.313	110.154	120.849	117.012	118.321	120.276	117.143	109.795
		36	113.089	104.971	105.393	98.8019	100.864	108.302	113.609	112.816	112.093	111.749	112.018	110.398	107.319	112.136	107.033	111.492	113.109	115.01	103.914	110.964	109.407	112.22	110.064	110.64	115.513	115.278	110.955	106.525	111.026	113.73	111.394	113.388	113.223	113.345	108.082	116.731	119.176	118.009	115.941	113.537	110.094	120.598	118.005	118.536	120.184	116.872	109.489
		37	113.115	104.799	105.339	100.367	100.485	108.087	113.62	112.802	111.418	111.887	112.016	110.092	106.877	112.007	106.958	111.511	113.06	114.99	103.481	111.031	109.098	111.937	109.74	110.587	115.578	115.319	110.61	106.42	111.052	113.936	110.896	113.464	112.895	113.613	107.959	116.814	119.175	117.948	115.596	113.707	109.98	120.766	118.776	118.752	120.043	116.53	109.229
		38	113.134	104.596	105.339	101.804	100.134	107.927	113.603	112.849	110.596	111.95	111.962	109.744	106.464	111.869	106.874	111.724	112.965	114.916	103.234	111.083	108.823	112.071	109.377	110.612	115.556	115.362	110.035	106.397	111.114	114.19	110.382	113.524	112.485	113.688	108.061	116.786	119.17	117.868	115.132	113.801	109.919	121.16	119.202	118.929	119.722	116.083	108.993
		39	112.99	104.333	105.395	102.71	99.6922	107.779	113.541	113.013	109.671	111.971	111.808	109.363	106.123	111.747	106.753	111.998	112.865	114.729	103.095	110.95	108.512	112.56	109.013	110.737	115.465	115.416	109.241	106.239	111.192	114.463	109.881	113.34	112.069	113.565	108.29	116.654	119.158	117.773	114.678	113.805	109.891	121.631	119.217	119.042	119.084	115.74	108.735
		40	112.709	103.887	105.499	102.97	99.5559	107.597	113.461	113.242	108.902	111.941	111.525	108.968	105.824	111.683	106.594	112.131	112.767	114.431	102.968	110.67	108.098	112.727	108.642	110.919	115.303	115.47	108.216	106.035	111.269	114.761	109.233	112.842	111.685	113.442	108.468	116.457	119.155	117.711	114.29	113.685	109.752	121.999	118.607	119.063	118.282	115.532	108.45
		41	112.406	103.243	105.613	102.605	99.7631	107.385	113.429	113.405	108.345	111.799	111.159	108.617	105.547	111.682	106.396	112.21	112.683	114.158	102.875	110.373	107.617	112.501	108.231	111.096	115.098	115.494	106.973	105.966	111.32	115.049	108.6	112.171	111.328	113.538	108.381	116.192	119.219	117.744	113.85	113.462	109.41	122.203	117.594	118.978	117.61	115.193	108.099
		42	112.098	102.44	105.675	101.806	100.161	107.123	113.462	113.38	107.783	111.618	110.824	108.385	105.271	111.698	106.184	112.426	112.634	113.871	102.84	110.123	107.162	112.243	107.795	111.278	114.874	115.445	105.696	105.862	111.331	115.251	108.114	111.674	111.007	113.74	108.317	115.752	119.429	117.859	113.313	113.223	108.933	122.612	116.665	118.802	117.239	114.681	107.708
		43	111.824	101.673	105.654	100.789	100.615	106.849	113.506	113.115	107.38	111.557	110.579	108.302	104.901	111.63	105.998	112.841	112.618	113.585	102.837	109.711	106.739	112.018	107.374	111.494	114.598	115.293	104.862	105.505	111.3	115.309	107.643	111.371	110.744	113.945	108.141	115.089	119.716	117.979	112.841	113.08	108.453	123.034	116.146	118.561	117.301	114.284	107.388
		44	111.659	101.065	105.546	99.8909	101.073	106.671	113.5	112.645	107.183	111.461	110.375	108.315	104.346	111.319	105.829	113.302	112.603	113.419	102.837	109.162	106.316	111.767	106.984	111.669	114.25	115.007	104.588	105.001	111.224	115.229	107.096	111.083	110.52	114.128	107.856	114.311	119.838	118.059	112.572	113.037	108.201	122.929	116.034	118.332	117.661	114.096	107.256
		45	111.599	100.784	105.388	99.2025	101.485	106.559	113.406	112.001	106.993	111.153	110.152	108.331	103.64	110.639	105.693	113.547	112.548	113.336	102.838	108.6	105.914	111.619	106.606	111.679	113.895	114.575	104.328	104.579	111.114	115.082	106.673	110.76	110.261	114.38	107.87	113.535	119.68	118.095	112.342	113.05	108.193	122.529	116.07	118.203	118.037	113.927	107.309
		46	111.522	100.674	105.274	98.6194	101.762	106.394	113.198	111.196	106.912	110.8	109.909	108.289	102.891	109.719	105.563	113.473	112.431	113.24	102.867	108.077	105.544	111.536	106.244	111.553	113.632	114.036	103.841	104.288	110.977	114.929	106.544	110.414	109.92	114.631	108.213	112.828	119.343	118.097	112.016	113.132	108.04	122.138	116.256	118.152	118.309	113.78	107.508
		47	111.302	100.645	105.229	97.9741	101.66	106.094	112.921	110.247	106.904	110.43	109.699	108.179	102.189	108.891	105.412	113.313	112.233	113.083	102.955	107.688	105.164	111.267	105.903	111.375	113.535	113.465	103.186	104.07	110.82	114.741	106.7	110.001	109.485	114.665	108.542	112.238	118.956	118.065	111.772	113.314	107.734	121.847	116.882	118.099	118.562	113.531	107.854
		48	110.908	100.609	105.197	97.3134	101.142	105.694	112.668	109.233	106.956	110.184	109.556	108.016	101.611	108.292	105.211	113.181	111.965	112.898	103.034	107.394	104.806	110.757	105.569	111.097	113.643	112.904	102.181	103.903	110.641	114.477	106.882	109.49	109.052	114.447	108.714	111.797	118.621	117.991	111.745	113.547	107.533	121.118	117.302	117.985	118.962	113.123	108.272
		49	110.457	100.343	105.153	96.8175	100.484	105.354	112.498	108.292	107.131	110.006	109.47	107.832	101.202	107.847	104.974	112.937	111.659	112.618	102.964	107.081	104.538	110.562	105.208	110.687	113.939	112.348	100.417	103.66	110.431	114.179	106.956	108.897	108.686	114.209	109.062	111.508	118.261	117.873	111.935	113.745	107.438	120.119	117.358	117.814	119.383	112.66	108.566
		50	110.041	100.014	105.117	96.6049	99.9526	105.135	112.397	107.525	107.351	109.637	109.4	107.669	100.993	107.504	104.722	112.44	111.32	112.163	102.843	106.836	104.339	110.246	104.819	110.264	114.32	111.792	97.9465	103.402	110.178	113.852	107.004	108.354	108.319	114.284	109.349	111.314	117.811	117.719	112.191	113.883	107.224	118.894	117.106	117.554	119.562	112.233	108.667
		51	109.639	99.9339	105.097	96.6625	99.5398	104.974	112.324	106.971	107.462	109.176	109.315	107.543	100.957	107.272	104.465	111.623	110.945	111.563	102.701	106.692	104.134	110.155	104.41	109.95	114.634	111.227	95.2205	103.244	109.879	113.431	106.975	107.92	107.864	114.455	109.479	111.137	117.41	117.568	112.33	113.971	106.752	117.379	116.456	117.131	119.363	111.888	108.636
		52	109.333	99.883	105.082	97.0698	99.3198	104.767	112.236	106.558	107.375	108.727	109.231	107.425	100.955	107.199	104.216	110.545	110.567	110.93	102.389	106.365	103.935	110.002	104.015	109.654	114.819	110.636	92.6479	103.125	109.53	112.969	106.715	107.6	107.321	114.399	109.483	110.89	117.1	117.455	112.354	114.054	106.161	115.95	116.131	116.56	118.922	111.733	108.481
		53	109.161	99.6628	105.074	97.9502	99.2312	104.457	112.106	106.236	107.215	108.322	109.172	107.284	100.88	107.278	103.969	109.237	110.222	110.258	102.035	105.867	103.749	109.641	103.641	109.299	114.93	110.004	90.5654	103.042	109.138	112.617	106.195	107.341	106.743	114.064	109.499	110.49	116.853	117.365	112.298	114.147	105.63	114.636	116.415	115.946	118.526	111.719	108.182
		54	109.094	99.2465	105.072	98.9095	99.1449	104.114	111.925	105.964	107.079	107.993	109.112	107.102	100.662	107.404	103.727	107.939	109.926	109.544	101.781	105.544	103.564	109.202	103.257	108.993	114.997	109.338	89.1058	102.896	108.707	112.409	105.77	107.163	106.173	113.697	109.854	109.966	116.638	117.27	112.096	114.207	105.222	113.232	116.505	115.297	118.289	111.735	107.778
		55	109.185	98.9293	105.074	99.552	99.1004	103.877	111.67	105.73	107.031	107.849	109.003	106.886	100.317	107.511	103.481	106.831	109.679	108.795	101.651	105.359	103.36	109.145	102.814	108.832	115.019	108.662	88.2204	102.524	108.249	112.287	105.499	106.921	105.65	113.242	110.299	109.384	116.401	117.154	111.731	114.187	104.896	111.595	116.081	114.636	118.168	111.762	107.294
		56	109.4	98.8305	105.081	99.7587	99.0803	103.775	111.311	105.574	106.996	107.809	108.812	106.639	99.8393	107.584	103.234	105.929	109.462	107.892	101.634	105.097	103.146	109.147	102.277	108.792	114.994	107.987	87.851	102.057	107.777	112.19	105.181	106.567	105.183	112.665	110.658	108.761	116.223	116.999	111.314	114.031	104.579	110.144	115.528	113.991	118.194	111.752	106.722
		57	109.681	98.807	105.089	99.7533	99.0379	103.754	110.865	105.489	106.943	107.73	108.551	106.343	99.2556	107.62	103.044	104.952	109.247	106.98	101.613	104.802	102.912	109.249	101.663	108.794	114.914	107.328	87.7386	101.698	107.309	112.027	104.832	106.222	104.783	112.265	110.999	108.109	116.162	116.804	110.879	113.698	104.288	108.917	114.782	113.368	118.318	111.728	106.215
		58	110.054	98.8378	105.092	99.7269	98.9465	103.751	110.365	105.451	106.904	107.518	108.274	106.015	98.6795	107.637	102.969	103.755	109	106.145	101.523	104.502	102.649	109.435	101.005	108.773	114.776	106.705	87.5269	101.242	106.853	111.69	104.642	105.93	104.465	111.863	111.536	107.49	116.11	116.553	110.422	113.226	103.972	108.065	114.249	112.818	118.431	111.552	105.791
		59	110.387	99.0497	105.066	99.7115	98.4736	103.658	109.847	105.457	106.866	107.217	108.008	105.659	98.2322	107.622	103.025	102.556	108.69	105.427	101.401	104.194	102.365	109.532	100.329	108.689	114.581	106.132	87.0492	100.794	106.416	111.191	104.641	105.811	104.217	111.317	111.765	106.983	115.924	116.222	109.972	112.747	103.721	107.55	113.847	112.374	118.608	111.177	105.352
		60	110.579	99.5079	104.981	99.7408	97.7812	103.38	109.357	105.487	106.721	106.885	107.734	105.274	97.9528	107.543	103.177	101.774	108.312	104.83	101.371	104.042	102.06	109.479	99.6535	108.576	114.3	105.628	86.49	100.605	106.007	110.686	104.558	105.812	103.968	110.767	111.53	106.642	115.549	115.816	109.496	112.335	103.624	107.072	113.117	112.008	118.944	110.732	104.901
		61	110.619	100.12	104.82	99.9249	97.5177	102.943	108.925	105.506	106.39	106.391	107.455	104.872	97.8033	107.393	103.32	101.584	107.889	104.221	101.489	104.018	101.72	109.261	98.9967	108.493	113.959	105.195	85.8507	100.554	105.638	110.354	104.422	105.803	103.693	110.261	110.939	106.476	114.954	115.395	109.009	111.937	103.581	106.231	112.27	111.661	119.325	110.199	104.43
		62	110.521	100.84	104.628	100.212	97.3997	102.524	108.551	105.498	106.201	105.698	107.176	104.447	97.6517	107.231	103.382	102.111	107.425	103.638	101.6	104.04	101.328	108.986	98.406	108.458	113.619	104.822	85.0389	100.428	105.325	110.268	104.406	105.675	103.422	109.524	110.074	106.45	114.266	114.997	108.665	111.522	103.504	105.189	111.597	111.239	119.614	109.685	103.957
		63	110.325	101.578	104.448	100.36	96.9274	102.288	108.216	105.445	106.073	105.186	106.913	103.988	97.5109	107.057	103.416	103.173	106.895	103.129	101.726	104.074	100.898	108.476	97.888	108.457	113.303	104.476	84.2224	100.211	105.059	110.362	104.5	105.406	103.233	108.762	108.931	106.489	113.625	114.6	108.559	111.148	103.416	104.032	110.62	110.703	119.773	109.397	103.483
		64	110.002	102.217	104.272	100.246	96.318	102.203	107.887	105.324	105.733	104.908	106.674	103.513	97.3944	106.824	103.398	104.231	106.298	102.649	101.856	104.087	100.479	107.841	97.4207	108.45	112.983	104.139	83.5162	99.8549	104.821	110.489	104.566	104.954	103.154	108.185	108.224	106.518	112.879	114.192	108.653	110.84	103.277	102.784	109.928	110.148	119.85	109.084	102.967
		65	109.555	102.713	104.1	99.8878	96.1013	102.13	107.559	105.117	105.17	104.646	106.457	103.037	97.2453	106.59	103.251	104.97	105.678	102.376	101.777	103.976	100.119	107.498	96.9862	108.381	112.63	103.838	83.0183	99.4663	104.593	110.56	104.568	104.523	103.069	107.606	107.718	106.473	112.015	113.787	108.861	110.589	103.158	101.55	109.733	109.6	119.872	108.435	102.326
		66	109.083	102.937	103.943	99.5287	96.0455	101.975	107.24	104.809	104.498	104.288	106.24	102.574	97.0446	106.444	102.943	105.278	105.092	102.367	101.624	103.577	99.8658	107.206	96.5448	108.231	112.272	103.596	82.6798	99.2901	104.365	110.587	104.521	104.362	102.87	107.051	106.951	106.277	111.163	113.377	109.017	110.335	103.15	100.414	109.704	108.984	119.866	107.783	101.506
		67	108.632	102.959	103.78	99.1091	96.0126	101.712	106.912	104.377	103.695	103.897	106.005	102.129	96.8359	106.395	102.482	105.146	104.627	102.173	101.502	102.988	99.7206	106.705	96.0889	108.057	111.938	103.408	82.4443	99.2843	104.13	110.627	104.326	104	102.652	106.448	105.772	105.858	110.438	112.946	109.028	110.043	103.057	99.6378	109.998	108.237	119.82	107.332	100.512
		68	108.312	102.827	103.614	98.5787	95.91	101.399	106.538	103.826	102.762	103.489	105.741	101.702	96.6718	106.351	101.942	104.538	104.319	101.724	101.391	102.633	99.5869	106.18	95.6455	107.85	111.626	103.279	82.6274	99.286	103.865	110.735	103.924	103.361	102.465	105.787	104.38	105.206	109.873	112.506	108.847	109.736	102.777	99.0838	110.263	107.38	119.7	106.905	99.3965
		69	108.19	102.486	103.445	98.0278	95.6075	101.151	106.095	103.251	102.142	103.12	105.456	101.278	96.5565	106.078	101.403	103.55	104.119	101.332	101.197	102.52	99.3739	105.929	95.2299	107.532	111.254	103.231	83.1315	99.1881	103.563	110.904	103.515	102.887	102.214	105.237	102.938	104.394	109.475	112.083	108.482	109.412	102.495	98.4153	110.048	106.52	119.455	106.322	98.1811
		70	108.157	102.059	103.291	97.5943	95.3828	100.983	105.594	102.729	101.867	102.699	105.202	100.873	96.4122	105.477	100.871	102.496	103.984	101.145	100.963	102.405	99.0362	105.541	94.8121	107.023	110.777	103.272	83.4655	98.976	103.22	111.072	103.14	102.611	101.845	104.789	101.656	103.507	109.128	111.717	108.093	109.057	102.093	97.9285	109.16	105.826	119.05	105.667	96.83
		71	108.044	101.732	103.159	97.3166	95.3968	100.793	105.06	102.241	101.776	102.336	105.023	100.553	96.2574	104.701	100.36	101.813	103.873	101.136	100.83	102.18	98.6301	105.139	94.3824	106.211	110.252	103.38	83.7	98.6334	102.836	111.166	102.741	102.413	101.455	104.455	100.365	102.596	108.678	111.468	107.703	108.607	101.553	97.5791	108.257	105.34	118.584	105.072	95.4107
		72	107.813	101.536	103.019	96.9804	95.5838	100.523	104.52	101.769	101.387	102.188	104.895	100.364	96.0984	103.828	99.8889	101.609	103.728	101.24	100.718	101.934	98.2364	104.849	93.9661	105.12	109.704	103.518	84.0504	98.2275	102.403	111.131	102.248	102.169	101.124	104.18	99.1392	101.697	108.236	111.35	107.126	108.031	101.109	97.2643	107.34	105.001	118.083	104.631	94.0367
		73	107.541	101.308	102.859	96.6635	95.4308	100.246	103.995	101.3	100.95	102.359	104.783	100.287	95.9492	102.923	99.4808	101.665	103.519	101.39	100.539	101.75	97.8683	104.739	93.5796	103.979	109.076	103.672	84.4974	97.9284	101.916	110.987	101.877	101.878	100.85	103.735	98.3632	100.839	107.871	111.318	106.466	107.431	100.843	97.0304	106.734	104.794	117.505	104.306	92.7921
		74	107.284	100.929	102.697	96.3343	94.987	100.029	103.512	100.768	100.818	102.41	104.68	100.278	95.7621	102.051	99.1602	101.842	103.244	101.426	100.351	101.687	97.534	104.605	93.1975	102.975	108.323	103.858	84.8638	97.7762	101.369	110.811	101.705	101.45	100.597	103.198	97.8939	100.048	107.468	111.299	105.931	106.891	100.717	96.7849	106.237	104.707	117.062	104.143	91.7245
		75	107.023	100.466	102.528	95.9744	94.7493	99.8512	103.091	100.158	100.824	102.121	104.563	100.266	95.5455	101.406	98.9146	101.993	102.91	101.241	100.253	101.697	97.1842	104.551	92.7968	102.241	107.459	104.095	85.0403	97.7456	100.767	110.629	101.689	100.812	100.342	102.799	97.371	99.324	106.962	111.24	105.544	106.363	100.589	96.5882	105.545	104.649	116.811	104.205	90.8518
		76	106.809	100.044	102.279	95.6536	94.6629	99.6799	102.745	99.524	100.838	101.556	104.443	100.212	95.3597	101.008	98.6822	101.991	102.538	100.89	100.266	101.694	96.7668	104.561	92.4029	101.847	106.539	104.389	85.0125	97.7562	100.121	110.415	101.764	100.114	100.158	102.741	96.6825	98.6481	106.355	111.105	105.271	105.84	100.393	96.3309	105.041	104.481	116.609	104.467	90.1933
		77	106.659	99.6126	101.898	95.253	94.5878	99.5358	102.443	98.8693	100.852	101.074	104.326	100.127	95.2203	100.699	98.4172	101.973	102.144	100.437	100.374	101.57	96.324	104.456	92.0598	101.721	105.658	104.732	84.9118	97.7051	99.4549	110.148	101.776	99.6268	100.119	102.97	95.8918	98.0292	105.691	110.887	105.085	105.369	100.042	96.2569	104.642	104.121	116.229	104.658	89.755
		78	106.487	99.2058	101.402	94.7745	94.5667	99.4076	102.194	98.213	100.908	100.676	104.171	100.012	95.0961	100.329	98.1011	102.046	101.74	99.8808	100.505	101.261	95.9258	104.023	91.7538	101.661	104.909	105.093	84.8333	97.5125	98.7916	109.765	101.69	99.7335	100.136	103.034	94.9206	97.4813	104.983	110.571	104.865	104.949	99.6739	96.1421	104.417	103.614	115.574	104.543	89.6065
		79	106.186	98.8816	100.876	94.5037	94.6292	99.2316	102.035	97.6492	100.978	100.355	103.956	99.8246	94.914	99.7346	97.7431	102.033	101.366	99.3185	100.472	100.948	95.5838	103.75	91.439	101.69	104.292	105.421	84.7644	97.2935	98.1419	109.246	101.634	100.471	100.087	102.806	94.6037	97.0316	104.219	110.156	104.591	104.574	99.4104	95.7724	104.533	103.071	114.662	104.155	89.7996
		80	105.783	98.6775	100.407	94.4051	94.6636	99.0127	101.959	97.1933	100.918	100.073	103.729	99.5642	94.7093	98.9365	97.3915	101.826	101.074	98.9655	100.266	100.793	95.2853	103.56	91.1117	101.909	103.732	105.681	84.7745	97.1631	97.5095	108.671	101.438	101.349	99.9308	102.806	94.3354	96.739	103.491	109.672	104.266	104.254	99.2113	95.4248	104.529	102.53	113.599	103.699	90.1003
		81	105.468	98.6101	99.9701	94.2429	94.684	98.7626	101.935	96.7714	100.78	99.6191	103.54	99.2542	94.6108	98.1965	97.0918	101.346	100.887	98.7121	99.9616	100.683	95.0131	103.316	90.8293	102.328	103.219	105.839	84.8232	97.1915	96.8967	108.069	100.993	101.88	99.6862	103.045	94.2856	96.6128	102.925	109.124	103.929	103.996	99.0293	94.9792	103.702	102.048	112.535	103.274	90.3194
		82	105.254	98.5362	99.5284	94.0101	94.7302	98.4799	101.928	96.3466	100.675	99.0034	103.386	98.9013	94.6521	97.6143	96.8639	100.594	100.756	98.3333	99.6147	100.521	94.7394	103.038	90.6834	102.942	102.804	105.889	84.8388	97.2429	96.3115	107.454	100.606	102.052	99.3578	102.954	94.0937	96.585	102.551	108.487	103.58	103.779	98.8847	94.495	102.812	101.77	111.626	102.875	90.68
		83	105.029	98.2557	99.1336	93.9513	94.7826	98.1596	101.913	95.9243	100.583	98.5015	103.241	98.5047	94.75	97.0367	96.7205	99.9583	100.636	97.9341	99.3267	100.294	94.5299	102.679	90.7297	103.672	102.526	105.881	84.8972	97.0974	95.7711	106.84	100.455	101.889	99.0071	102.476	93.527	96.587	102.432	107.753	103.251	103.565	98.7663	93.9637	102.253	101.698	110.885	102.36	91.3501
		84	104.686	97.9412	98.8184	94.1503	94.8631	97.8071	101.88	95.5041	100.479	98.2892	103.076	98.0716	94.7726	96.4643	96.6945	99.3979	100.516	97.6572	99.0558	99.9765	94.435	102.55	90.9321	104.425	102.366	105.868	85.0666	96.8831	95.2799	106.239	100.267	101.601	98.6885	102.15	93.0896	96.5788	102.496	106.934	102.926	103.306	98.6017	93.281	102.022	101.711	110.195	101.845	92.0975
		85	104.3	97.7438	98.5616	94.3039	94.8716	97.4842	101.837	95.0602	100.262	98.3105	102.877	97.6101	94.6864	96.1205	96.7817	98.7694	100.372	97.4581	98.8517	99.6056	94.403	102.344	91.1681	105.135	102.247	105.84	85.3045	96.7462	94.8291	105.663	99.8665	101.237	98.4327	102.151	92.8376	96.5425	102.555	106.086	102.566	102.989	98.4921	92.2923	102.037	101.716	109.391	101.548	92.66
		86	104.007	97.4929	98.3429	94.4082	94.7968	97.1995	101.791	94.5626	99.9852	98.3696	102.655	97.1429	94.6026	96.0221	96.9438	98.226	100.175	97.3442	98.7573	99.4066	94.3942	101.846	91.3345	105.831	102.092	105.752	85.5404	96.6537	94.4026	105.112	99.5455	100.699	98.2316	102.394	92.4119	96.4486	102.586	105.275	102.166	102.703	98.5713	91.2293	102.173	101.678	108.489	101.418	93.1104
		87	103.753	97.1542	98.1635	94.3925	94.7524	96.8786	101.697	94.0337	99.6625	98.3267	102.409	96.7054	94.51	95.9942	97.1237	97.8	99.9074	97.2941	98.6426	99.3505	94.3898	101.44	91.4236	106.542	101.866	105.585	85.6263	96.5041	93.9919	104.575	99.3361	99.9207	98.0243	102.632	92.2293	96.2632	102.687	104.536	101.788	102.486	98.7345	90.4742	102.322	101.622	107.501	101.108	93.5489
		88	103.447	97.0088	97.9799	94.1938	94.7095	96.4859	101.506	93.5132	99.4781	98.256	102.089	96.3171	94.3883	95.8636	97.2729	97.5448	99.574	97.1822	98.4619	99.2066	94.3687	101.509	91.4607	107.052	101.552	105.32	85.6715	96.3475	93.5994	104.033	99.148	98.9465	97.7992	102.723	92.2168	96.004	102.955	103.862	101.521	102.244	98.8068	90.2745	102.39	101.611	106.284	100.505	93.9825
		89	103.12	97.0916	97.764	93.9335	94.6189	96.0912	101.228	92.9735	99.3645	98.2242	101.676	95.9738	94.2499	95.5839	97.3521	97.7818	99.1965	96.8619	98.2928	98.7948	94.3151	101.776	91.5003	107.151	101.167	104.961	85.8439	96.2348	93.2311	103.478	98.9248	97.9899	97.5668	102.768	92.3952	95.7177	103.332	103.259	101.355	101.915	98.7565	90.3077	102.408	101.618	104.668	100.026	94.4008
		90	102.881	97.2217	97.5439	93.6182	94.5449	95.7465	100.877	92.3864	99.2471	98.0856	101.182	95.6672	94.0927	95.3063	97.3088	98.3636	98.8058	96.3577	98.1906	98.2771	94.2603	102.089	91.6121	106.814	100.738	104.514	86.1163	96.1987	92.8889	102.93	98.61	97.1343	97.2805	102.713	92.5164	95.4355	103.644	102.716	101.114	101.497	98.5921	90.4392	102.323	101.527	102.546	99.8708	94.6739
		91	102.728	97.1784	97.3327	93.2198	94.2091	95.4156	100.478	91.798	99.0534	97.8739	100.645	95.4088	93.9701	95.244	97.1518	98.8515	98.427	95.9066	98.1292	97.9642	94.2242	102.432	91.8519	106.182	100.258	103.963	86.2647	96.2036	92.579	102.438	98.5297	96.32	96.9291	102.653	92.5873	95.218	103.785	102.212	100.719	101.071	98.4384	90.6055	102.078	101.314	100.136	99.8789	94.74
		92	102.56	97.0491	97.126	92.8962	93.5566	95.1105	100.091	91.2399	98.7892	97.7907	100.107	95.1905	93.8448	95.3686	96.9136	99.0626	98.0717	95.631	98.0425	97.7953	94.1964	102.443	92.2512	105.488	99.7082	103.288	86.3898	96.208	92.3054	102.038	98.8123	95.6896	96.5438	102.711	93.0999	95.1356	103.787	101.732	100.363	100.731	98.3848	91.0991	101.882	101.079	97.6882	99.9043	94.5976
		93	102.302	97.0363	96.9316	92.7159	93.2652	94.9081	99.7526	90.7638	98.6238	97.5786	99.6136	95.007	93.6921	95.5073	96.6211	98.9513	97.7547	95.4994	97.8641	97.4552	94.1704	102.152	92.7921	104.803	99.1174	102.501	86.5295	96.1771	92.0642	101.715	99.1711	95.2799	96.1568	102.988	93.8182	95.191	103.734	101.273	100.098	100.492	98.3676	91.9076	101.655	100.902	95.2794	99.8966	94.1908
		94	101.968	97.0021	96.7843	92.5907	93.2593	94.8021	99.4748	90.4664	98.5689	97.1752	99.2096	94.8647	93.6094	95.5662	96.2935	98.5965	97.4877	95.465	97.6239	96.8944	94.1422	101.837	93.4227	104.142	98.5324	101.657	86.5806	96.0925	91.8451	101.429	99.2316	95.0033	95.7513	103.351	94.15	95.3116	103.598	100.834	99.9132	100.304	98.3433	92.7764	101.441	100.784	93.1755	99.8195	93.6548
		95	101.611	97.0084	96.6935	92.7163	93.2969	94.7265	99.2442	90.4322	98.5653	96.8138	98.9127	94.7514	93.6636	95.5749	95.9459	98.1495	97.2558	95.4582	97.3906	96.5015	94.1088	101.533	94.1113	103.551	97.9736	100.818	86.5443	96.0222	91.6552	101.085	99.1604	94.8413	95.352	103.501	94.7755	95.4097	103.36	100.421	99.7953	100.097	98.3298	93.3758	101.507	100.703	91.6597	99.6907	93.2984
		96	101.279	97.0194	96.6193	93.1334	93.3959	94.6592	99.0281	90.6529	98.5766	96.5737	98.7186	94.6488	93.8295	95.6055	95.5945	97.6931	97.0359	95.4358	97.0974	96.439	94.0936	101.085	94.7839	103.053	97.4242	100.038	86.5024	95.9857	91.494	100.66	98.9229	94.6784	95.0376	103.506	95.6989	95.4557	103.162	100.044	99.7398	99.913	98.2792	93.7794	101.503	100.716	90.8396	99.5002	93.2041
		97	100.904	96.7771	96.5383	93.5841	93.7576	94.6406	98.7841	91.0204	98.6286	96.3535	98.6226	94.5661	93.9667	95.6711	95.2626	97.2599	96.8257	95.426	96.7445	96.5201	94.1442	100.666	95.3102	102.652	96.8902	99.3487	86.5083	95.8684	91.3654	100.256	98.4727	94.6952	94.9239	103.49	96.1296	95.457	103.068	99.7058	99.7877	99.8453	98.1713	94.0537	101.122	100.878	90.6376	99.1667	93.2755
		98	100.483	96.2397	96.4716	93.9197	94.4177	94.6687	98.4935	91.3849	98.7241	96.2232	98.6025	94.5309	94.0049	95.713	94.9824	97.0358	96.6334	95.5164	96.4203	96.5574	94.2858	100.36	95.6101	102.373	96.3836	98.7622	86.5719	95.7128	91.2786	99.8744	98.0595	94.9401	95.0313	103.485	96.0777	95.4239	103.038	99.3863	99.8708	99.9126	98.0557	94.2002	100.659	101.144	90.9263	98.854	93.4397
		99	100.201	96.0304	96.3709	94.1049	94.6919	94.6439	98.1633	91.6364	98.796	96.1209	98.6435	94.5486	93.9851	95.6893	94.7756	97.0586	96.4724	95.6443	96.1687	96.5675	94.4923	100.317	95.73	102.2	95.9461	98.2662	86.6772	95.6527	91.2396	99.5221	97.6373	95.0803	95.1918	103.491	95.9502	95.3909	102.991	99.0824	99.8081	100.019	97.9576	94.2035	100.445	101.327	91.4317	98.7348	93.5759
		100	100.084	96.1435	96.1886	94.0795	94.6788	94.509	97.8212	91.7834	98.9119	95.8823	98.7255	94.6094	93.9492	95.6106	94.6301	97.3112	96.3356	95.7195	95.9912	96.5841	94.6795	100.353	95.7288	102.06	95.6687	97.8499	86.6941	95.6512	91.2449	99.2368	97.2103	94.9345	95.2467	103.509	95.9337	95.4272	102.845	98.7942	99.643	100.03	97.918	93.9866	100.326	101.292	92.0696	98.7391	93.658
[truncated: 21 more columns]

## Sheet: Trunk
		Group	Highly-skilled	Highly-skilled	Highly-skilled	Highly-skilled	Highly-skilled	Highly-skilled	Highly-skilled	Highly-skilled	Highly-skilled	Highly-skilled	Highly-skilled	Highly-skilled	Highly-skilled	Highly-skilled	Highly-skilled	Highly-skilled	Highly-skilled	Highly-skilled	Highly-skilled	Highly-skilled	Highly-skilled	Highly-skilled	Highly-skilled	Highly-skilled	Highly-skilled	Highly-skilled	Highly-skilled	Highly-skilled	Highly-skilled	Less-skilled	Less-skilled	Less-skilled	Less-skilled	Less-skilled	Less-skilled	Less-skilled	Less-skilled	Less-skilled	Less-skilled	Less-skilled	Less-skilled	Less-skilled	Less-skilled	Less-skilled	Less-skilled	Less-skilled	Less-skilled
		Time(%)	Sub.1	Sub.2	Sub.3	Sub.4	Sub.5	Sub.6	Sub.7	Sub.8	Sub.9	Sub.10	Sub.11	Sub.12	Sub.13	Sub.14	Sub.15	Sub.16	Sub.17	Sub.18	Sub.19	Sub.20	Sub.21	Sub.22	Sub.23	Sub.24	Sub.25	Sub.26	Sub.27	Sub.28	Sub.29	Sub.30	Sub.31	Sub.32	Sub.33	Sub.34	Sub.35	Sub.36	Sub.37	Sub.38	Sub.39	Sub.40	Sub.41	Sub.42	Sub.43	Sub.44	Sub.45	Sub.46	Sub.47
		0	59.1328	66.9231	63.3732	67.7284	76.2837	76.4125	63.0375	69.5893	73.8554	70.282	66.7008	69.798	72.9536	72.397	72.397	70.7734	75.1747	49.0554	67.6514	62.2089	60.2451	51.8899	54.4161	53.0021	49.0191	44.3413	54.2202	76.5	69.51	74.6844	55.453	72.0456	67.2379	68.3261	70.457	68.0309	59.2194	73.7974	73.581	66.3851	58.7064	70.7351	70.9283	69.4509	57.4384	58.8835	63.8167
		1	59.959	67.9804	63.6074	68.4444	78.389	77.1979	63.4668	70.0852	74.3325	69.7381	66.6933	70.134	73.3593	72.8523	72.8523	71.2518	75.4714	49.9183	68.9428	62.9962	61.0023	52.7678	54.8931	54.0328	49.5292	44.8283	55.1621	77.3732	70.049	74.4752	55.7514	72.617	67.7711	68.8307	71.7949	68.6292	59.706	73.8536	73.7997	67.1233	59.7148	71.5848	71.9569	69.6276	58.2602	59.2607	63.7965
		2	60.9886	69.4992	64.0309	69.3499	80.9637	78.3826	64.175	70.877	74.985	68.832	66.7033	70.694	73.9932	73.4918	73.4918	71.9588	75.9193	51.1543	70.717	64.0823	62.163	53.7687	55.6235	55.3753	50.4474	45.864	56.4361	78.406	70.8963	74.2917	56.3555	73.5481	68.4311	69.4371	73.6424	69.4671	60.2304	73.9683	74.0534	68.3307	61.1821	72.8546	73.329	70.0384	59.3311	60.2006	63.9807
		3	61.9402	71.1637	64.5434	70.295	83.7966	79.6239	64.8579	71.6971	75.8171	68.0007	66.7547	71.3842	74.8318	74.1746	74.1746	72.6365	76.4011	52.2711	72.6105	64.9219	63.3758	54.4017	56.4431	56.5428	51.4959	47.1799	57.6367	79.2724	71.6793	74.1664	57.057	74.6587	68.9593	70.396	75.7342	70.2456	60.7372	74.1269	74.3063	69.649	62.8146	74.2381	74.9925	70.6062	60.3508	61.4719	64.5336
		4	62.8575	72.7617	65.0799	71.3572	86.6029	80.826	65.5301	72.5267	76.8235	67.704	66.8597	72.1984	75.8299	74.9205	74.9205	73.1799	76.8994	53.2706	74.5803	65.4962	64.5083	54.209	57.4129	57.6388	52.6387	48.7533	58.5223	80.0519	72.4191	74.086	57.6218	75.732	69.466	71.5481	77.7069	70.9686	61.4463	74.3099	74.6154	70.91	64.3741	75.6578	76.7004	71.2516	61.3321	62.9284	65.3867
		5	63.7375	74.3185	65.5794	72.5336	88.9658	81.964	66.2151	73.3936	77.7414	67.8344	67.002	73.076	76.8502	75.6843	75.6843	73.698	77.4116	54.2877	76.5818	65.9283	65.5206	53.6832	58.4916	58.8104	53.86	50.5037	59.1643	80.9808	73.1247	74.1002	58.232	76.4603	70.0448	72.6455	79.4932	71.6846	62.3363	74.4699	75.1019	71.9635	65.9142	77.1993	78.5153	71.9343	62.3725	64.5664	66.4233
		6	64.5234	75.8772	66.1274	73.7892	90.9307	83.018	66.9292	74.3193	78.4131	68.3811	67.1512	73.9383	77.85	76.4148	76.4148	74.1717	77.9421	55.2252	78.6786	66.3076	66.4407	53.7859	59.5937	60.1094	55.0744	52.328	59.9659	82.0286	73.8035	74.288	59.1366	77.0243	70.6533	73.5934	81.1923	72.4474	63.3454	74.6066	75.8536	72.7541	67.4495	79.0311	80.0235	72.6456	63.5288	66.3629	67.5575
		7	65.2294	77.3284	66.8585	75.0964	92.2673	84.0034	67.6528	75.2858	79.1009	69.3528	67.3178	74.728	78.8589	77.0923	77.0923	74.5856	78.5033	56.0864	80.9444	66.5605	67.3419	54.4608	60.746	61.4769	56.2013	54.1372	61.0324	82.9678	74.4589	74.6412	59.9975	77.6339	71.2678	74.5134	82.8233	73.2678	64.4243	74.7978	76.7916	73.344	68.822	80.8902	81.0376	73.4008	64.6699	68.1036	68.7067
		8	65.9453	78.4277	67.7973	76.5566	93.1315	84.9239	68.342	76.2086	80.0999	70.3603	67.5499	75.3976	79.95	77.7565	77.7565	74.8481	79.1078	56.9832	83.0858	67.1764	68.3553	55.3887	62.0082	62.8339	57.2223	55.8777	62.3345	83.8508	75.1019	75.0483	60.6728	78.6104	71.8944	75.3931	84.1927	74.1462	65.5474	75.1041	77.7783	73.8487	70.0524	82.496	81.7379	74.2488	65.6832	69.7736	69.8804
		9	66.8077	79.4478	68.8764	78.0127	94.0445	85.7658	68.9844	77.0297	81.1944	71.2378	67.8578	75.9707	81.0397	78.4494	78.4494	75.1361	79.7302	57.8831	84.9423	68.2273	69.4951	56.1671	63.3515	64.0939	58.1862	57.4912	63.883	84.739	75.7426	75.5058	61.6676	79.8042	72.4921	76.2017	85.3796	75.0566	66.611	75.4935	78.7799	74.3647	71.1052	83.6953	82.2244	75.1799	66.5309	71.4905	71.1864
		10	67.788	80.4085	70.0084	79.4863	95.3825	86.5708	69.6186	77.7932	82.2708	72.2869	68.2122	76.5267	82.0759	79.1951	79.1951	75.6309	80.3327	58.7608	86.7304	69.4337	70.7449	57.189	64.7012	65.2639	59.1119	58.9481	65.4522	85.5913	76.3925	76.0565	62.9701	80.8968	73.076	77.1388	86.5339	75.9492	67.6043	75.8911	79.7617	74.9372	71.871	84.2756	82.332	76.1522	67.3327	73.1644	72.5072
		11	68.7284	81.3049	71.1246	81.0764	96.7821	87.3912	70.275	78.5796	83.5452	73.5046	68.5721	77.1091	83.0449	79.962	79.962	76.068	80.8941	59.671	88.5148	70.6768	72.1474	58.2422	65.9884	66.3304	59.9642	60.2522	66.5957	86.3473	77.059	76.6718	64.2529	81.8247	73.6804	78.1177	87.8929	76.8217	68.5584	76.2659	80.7443	75.5417	72.6917	84.2417	82.3337	77.1233	68.1759	74.5531	73.719
		12	69.6007	82.3002	72.2166	82.7462	98.1344	88.2259	70.9266	79.4529	84.869	74.6115	68.937	77.74	83.8803	80.7059	80.7059	76.5362	81.3968	60.6083	90.1804	71.8568	73.6727	59.4405	67.1947	67.2295	60.7246	61.4648	67.4258	87.0144	77.744	77.2952	65.6748	82.6124	74.3066	78.9532	89.288	77.6915	69.4419	76.6396	81.7681	76.1464	73.7513	83.9525	82.077	78.0687	69.1278	75.6463	74.8693
		13	70.5611	83.5594	73.3313	84.4963	99.5449	88.9838	71.55	80.4034	85.9141	75.696	69.3282	78.4296	84.6495	81.397	81.397	77.2862	81.8534	61.5696	91.6185	72.924	75.2134	60.9303	68.3476	67.9293	61.3776	62.6227	68.3812	87.6659	78.4439	77.9023	67.1841	83.2452	74.9151	79.7393	89.9796	78.5219	70.2116	77.0277	82.688	76.7418	75.0139	83.688	82.1322	78.9411	70.2067	76.5914	76.0295
		14	71.5687	84.7967	74.5025	86.2547	100.491	89.596	72.1521	81.3655	86.7038	76.7813	69.7862	79.1472	85.4191	81.9837	81.9837	78.3757	82.3085	62.5794	92.7706	74.0103	76.6698	62.5054	69.5136	68.5243	61.9121	63.7351	69.6414	88.27	79.1558	78.4853	68.8308	84.0941	75.4922	80.4794	90.1649	79.3064	70.8291	77.3857	83.3721	77.3403	76.2837	83.5736	82.3756	79.7272	71.3405	77.5693	77.1918
		15	72.4702	85.7529	75.7016	87.9559	101.295	90.0865	72.7466	82.2983	87.6067	77.651	70.347	79.885	86.1556	82.4333	82.4333	79.604	82.7811	63.6107	93.7437	75.2404	78.0626	63.3462	70.7719	69.1665	62.369	64.8179	71.0936	88.8833	79.8841	79.0326	70.4492	85.2373	76.0126	81.1715	90.2217	80.1057	71.3355	77.6943	83.9746	77.9515	77.4261	83.7175	82.764	80.4741	72.283	78.5389	78.3293
		16	73.2782	86.4928	76.8975	89.6072	102.207	90.6605	73.3449	83.2445	88.5721	78.2406	70.9878	80.6364	86.8313	82.8152	82.8152	80.9457	83.2595	64.6933	94.761	76.64	79.4569	63.9852	72.0778	69.8817	62.8111	65.8795	72.4884	89.5281	80.6239	79.6278	71.9964	86.3445	76.4102	82.0352	89.9876	80.9631	71.8258	78.0272	84.6332	78.6234	78.5343	83.9305	83.2328	81.1837	72.9926	79.385	79.385
		17	74.108	86.9484	78.0507	91.1702	102.878	91.4055	73.9498	84.2265	89.3047	78.5898	71.6795	81.3751	87.4137	83.2515	83.2515	82.326	83.7532	65.8797	95.8081	78.0431	80.9073	64.7418	73.3067	70.6411	63.2919	66.9353	73.7398	90.212	81.3623	80.3733	73.5907	87.2413	76.7327	83.0253	89.7143	81.8658	72.4619	78.4185	85.4245	79.3714	79.5749	84.1685	83.7336	81.7619	73.5202	80.1908	80.3494
		18	75.0039	87.1537	79.1174	92.7382	103.219	92.2374	74.5621	85.207	89.7406	79.0734	72.3663	82.0915	87.9127	83.7676	83.7676	83.6125	84.2627	67.1419	96.6507	79.4103	82.3663	65.5999	74.3678	71.4337	63.8244	68.0238	75.1029	90.93	82.0779	81.2996	75.1907	87.8354	77.0437	83.9846	89.7457	82.7098	73.2474	78.8611	86.2668	80.1974	80.5473	84.8085	83.8967	82.2335	73.8796	81.0566	81.2403
		19	75.8729	87.0906	80.1054	94.1816	103.249	93.0446	75.179	86.1561	90.134	79.9024	73.0131	82.7876	88.3797	84.3479	84.3479	84.7711	84.7328	68.5046	97.3542	80.8233	83.7806	66.6253	75.2965	72.3172	64.3991	69.1648	76.7379	91.7435	82.7577	82.3517	76.7679	88.202	77.3432	84.7338	90.0073	83.4483	74.1465	79.331	86.9607	81.0711	81.5935	85.3061	83.7385	82.6659	74.2571	81.9662	82.0717
		20	76.5919	87.0477	81.0531	95.3523	103.107	93.7238	75.7748	87.0377	90.739	80.8407	73.6207	83.4601	88.8864	84.9511	84.9511	85.9302	85.1051	69.9653	98.0751	82.1833	85.1219	67.932	76.2512	73.3007	64.9823	70.3379	78.5519	92.4309	83.405	83.4609	78.2928	88.6091	77.6852	85.3999	90.41	84.1837	75.225	79.7939	87.4453	81.9197	82.7025	85.3498	83.7777	83.0684	74.7851	82.755	82.8109
		21	77.1425	87.2259	81.9951	96.4888	102.944	94.2421	76.3431	87.866	91.3987	81.7334	74.2169	84.1052	89.3814	85.5359	85.5359	87.0976	85.4128	71.4999	98.914	83.421	86.3781	69.4184	77.3514	74.3318	65.5564	71.5139	80.3103	92.9602	84.0235	84.5408	79.8025	89.1866	78.1247	86.1068	90.6594	84.9581	76.3773	80.23	87.7994	82.6792	83.8122	85.1657	84.485	83.4461	75.4686	83.2281	83.4722
		22	77.564	87.214	82.9355	97.6349	102.634	94.6858	76.9002	88.6646	92.1056	82.6178	74.8292	84.7234	89.786	86.0524	86.0524	88.3483	85.7228	73.026	99.8406	84.5281	87.564	71.1219	78.5932	75.3624	66.1698	72.6682	81.9101	93.372	84.6105	85.4999	81.2965	89.9507	78.6586	86.6228	91.0046	85.7324	77.3087	80.6413	88.0746	83.3169	84.8912	85.0879	85.7479	83.7904	76.2162	83.3849	84.1102
		23	77.9585	87.2875	83.8262	98.957	102.096	95.0953	77.4447	89.4289	93.1779	83.5896	75.4419	85.3171	89.9762	86.4315	86.4315	89.6137	86.0408	74.5013	100.712	85.5956	88.7146	72.9771	79.9215	76.3861	66.8717	73.8032	83.3428	93.7039	85.1731	86.2669	82.6582	91.0332	79.2451	87.0789	91.4918	86.4488	77.9933	81.0083	88.216	83.8178	85.7674	85.3233	86.8214	84.1223	76.8911	83.3837	84.7729
		24	78.3905	87.6098	84.6146	100.685	101.622	95.4592	77.9848	90.1607	94.1645	84.5693	76.006	85.884	90.0617	86.7125	86.7125	90.7543	86.3706	75.9658	101.457	86.6299	89.8712	74.8385	81.2625	77.4031	67.6117	74.9214	84.6104	94.1289	85.7243	86.813	83.7248	92.0821	79.8394	87.7472	91.9501	87.1071	78.6478	81.3308	88.2578	84.2332	86.4466	85.7699	86.8697	84.4397	77.4632	83.2368	85.4148
		25	78.759	87.9281	85.3577	102.814	101.225	95.7882	78.5157	90.86	95.0704	85.4918	76.4874	86.4288	90.1687	86.9888	86.9888	91.8223	86.7427	77.4848	102.072	87.5895	91.0503	76.5895	82.5562	78.3948	68.323	76.0055	85.6795	94.8507	86.2595	87.1909	84.613	92.7612	80.3925	88.5997	92.5387	87.7095	79.2829	81.6322	88.2206	84.5988	86.9123	85.9624	86.7508	84.6966	77.9559	83.1803	85.9293
		26	79.0408	87.9457	86.1722	104.933	100.749	96.1816	79.0167	91.5464	95.7816	86.4797	76.9381	86.9634	90.3469	87.3078	87.3078	92.8043	87.1397	79.0356	102.492	88.4115	92.2268	78.2807	83.7893	79.3626	68.9853	77.052	86.6145	95.4453	86.7672	87.4795	85.3101	93.0196	80.8978	89.3737	93.2115	88.2012	79.7055	81.9625	88.1242	84.9186	87.3011	85.8484	87.1825	84.8843	78.4092	83.4341	86.3607
		27	79.3355	87.8726	87.0884	106.769	100.177	96.777	79.5058	92.2538	96.1479	87.5293	77.477	87.4854	90.5692	87.6109	87.6109	93.4393	87.4915	80.5912	102.776	89.1159	93.3768	79.7786	84.9691	80.3025	69.611	78.0776	87.6227	95.7947	87.2518	87.7486	85.6327	92.9271	81.4256	89.9018	94.1216	88.5625	79.9781	82.3679	88.0869	85.2552	87.8854	85.751	87.9111	85.0535	78.8712	83.7828	86.8248
		28	79.8916	87.8286	88.0264	108.41	99.6425	97.482	80.0111	92.9365	96.6021	88.544	78.187	87.963	90.8361	87.8082	87.8082	93.7189	87.7548	82.1321	103.111	89.8856	94.5326	81.0798	86.1262	81.2037	70.2467	79.1011	88.9199	96.2065	87.7393	88.0775	86.1385	92.5605	82.0025	90.4154	95.0644	88.8038	80.1489	82.8677	88.0855	85.7119	88.6401	85.6768	88.5813	85.2289	79.4392	84.1091	87.3535
		29	80.6088	87.7255	88.8581	110.075	98.9945	98.0471	80.507	93.497	97.3139	89.5984	79.035	88.369	91.1853	87.9364	87.9364	93.9324	87.9755	83.5557	103.481	90.5236	95.6967	82.1219	87.2956	82.0846	70.9339	80.1302	90.531	96.6247	88.2515	88.4785	87.1434	92.1138	82.5975	91.2212	95.7896	88.9436	80.2155	83.4444	88.159	86.3618	89.1803	85.4295	89.2586	85.4216	80.2106	84.5825	87.7607
		30	81.2196	87.6568	89.5483	111.574	98.1859	98.3749	80.9691	93.8731	97.9426	90.6947	79.9692	88.7127	91.5504	88.1079	88.1079	94.152	88.2062	84.7641	103.759	90.9471	96.8533	83.1495	88.4472	82.8386	71.6611	81.1576	92.0315	96.9599	88.7883	88.8532	87.8642	91.806	83.2043	92.0132	95.7343	89.0497	80.3034	84.0533	88.3834	87.1223	89.4655	85.237	89.7674	85.5917	81.0868	85.1869	88.0162
		31	81.6721	87.4103	90.1142	112.416	97.7683	98.495	81.4305	94.1082	98.342	91.6593	80.9412	89.0242	91.7754	88.4144	88.4144	94.2918	88.4675	85.8288	103.876	91.1275	97.9588	84.101	89.5613	83.4278	72.3821	82.16	93.0705	96.9615	89.3306	89.1302	88.2794	91.7061	83.8556	92.5446	95.6195	89.1366	80.5123	84.6388	88.6673	87.7996	89.8528	85.7144	89.7392	85.7033	81.8778	85.7145	88.2254
		32	82.1815	87.1742	90.5394	112.678	97.7044	98.4788	81.9196	94.3469	98.7665	92.3498	81.9034	89.3318	91.7726	88.8363	88.8363	94.2512	88.778	86.9521	103.799	90.9147	98.9778	85.1443	90.6638	83.9212	73.0968	83.1099	93.4823	96.9039	89.8636	89.4097	88.7602	91.6981	84.562	92.7295	95.8209	89.1231	80.8911	85.1834	88.9578	88.2824	90.4735	86.0242	89.5897	85.7369	82.4968	85.9644	88.3778
		33	82.9145	87.1126	90.8143	112.932	97.6943	98.4085	82.4114	94.6826	99.3548	92.8331	82.8456	89.6297	91.5781	89.2386	89.2386	94.0805	89.1327	88.1099	103.66	90.5934	99.878	85.9614	91.716	84.3685	73.7936	83.9978	93.4276	97.1844	90.3762	89.758	89.2122	91.8746	85.2899	92.737	95.62	88.9752	81.3098	85.7055	89.2879	88.6041	91.1958	85.925	89.3495	85.7025	82.8469	86.0302	88.5519
		34	83.8134	87.2523	91.034	112.981	97.5296	98.3887	82.8418	95.0353	99.8811	93.3209	83.7594	89.9097	91.2967	89.5266	89.5266	93.9259	89.5097	89.1766	103.689	90.5969	100.695	86.8369	92.6284	84.7399	74.4365	84.8192	93.3494	97.3683	90.8417	90.0882	89.5682	92.2933	86.0323	92.6363	95.3397	88.7136	81.702	86.208	89.6213	88.7585	91.9504	85.9109	88.8502	85.6726	83.1275	86.0737	88.8016
		35	84.6642	87.2499	91.3104	112.468	97.1704	98.4577	83.1914	95.265	100.176	93.7691	84.6236	90.1943	91.1586	89.7284	89.7284	93.783	89.9162	90.0248	103.792	90.8984	101.452	87.6	93.3901	85.056	75.0588	85.5897	93.4185	97.4944	91.2216	90.3294	90.1189	92.6501	86.7359	92.3697	95.4907	88.365	82.0967	86.6903	89.9168	88.7599	92.6447	86.1674	88.0461	85.6978	83.4315	86.3271	88.9601
		36	85.3354	87.0874	91.6231	111.347	96.7902	98.5847	83.477	95.2822	100.382	94.131	85.4446	90.5225	91.268	89.8921	89.8921	93.7771	90.3963	90.7015	103.806	91.2359	102.124	88.319	94.0989	85.3305	75.7322	86.3003	93.4944	97.6658	91.4905	90.4812	90.7379	92.7326	87.3192	92.1466	95.5282	88.003	82.5287	87.1367	90.1264	88.7069	93.123	86.4898	87.3957	85.7716	83.6689	86.7775	88.9137
		37	85.8963	86.9482	91.8988	109.929	96.0668	98.7089	83.7117	95.0719	100.706	94.5527	86.2271	90.888	91.527	90.0176	90.0176	93.9777	90.9726	91.3446	103.694	91.4152	102.683	88.944	94.8508	85.5386	76.4871	86.9117	93.4663	97.5226	91.6582	90.5445	91.3631	92.628	87.8416	92.0568	95.3356	87.7159	82.9519	87.523	90.2958	88.7085	93.4505	86.7785	86.7722	85.8563	83.8801	87.0515	88.8211
		38	86.4346	86.7719	92.1244	108.718	95.1779	98.7901	83.9177	94.6461	101.034	95.012	86.969	91.2637	91.7435	90.1104	90.1104	94.1158	91.6016	92.0334	103.472	91.4912	103.125	89.2909	95.6373	85.6495	77.3163	87.4092	93.4292	97.353	91.74	90.5542	91.8549	92.5553	88.4046	92.0591	95.4511	87.5542	83.3625	87.8805	90.4762	88.8112	93.6428	87.0217	86.1549	85.9155	84.2237	87.1776	88.7979
		39	87.0393	86.4958	92.2763	107.875	94.5916	98.8072	84.1241	94.0296	101.558	95.4657	87.7194	91.6325	91.867	90.1463	90.1463	94.1496	92.2368	92.7456	103.164	91.7518	103.504	89.4779	96.3871	85.7019	78.204	87.7935	93.7041	97.3739	91.7611	90.5096	92.2774	92.7394	88.9319	92.2708	95.4518	87.4696	83.7872	88.2408	90.6437	89.0245	93.7784	86.9456	85.9241	86.0033	84.8122	87.3237	88.8574
		40	87.695	86.2224	92.2951	107.505	94.191	98.729	84.3439	93.2594	102.069	95.7859	88.5492	91.9857	91.9041	90.0915	90.0915	94.1062	92.868	93.4751	102.885	92.2977	103.889	90.0525	97.0708	85.7284	79.1405	88.0771	94.4768	97.3677	91.7419	90.3814	92.8296	93.2347	89.3397	92.4985	95.3224	87.3926	84.1809	88.5527	90.7493	89.3391	94.0112	86.9101	86.1172	86.1906	85.5563	87.4892	88.89
		41	88.3194	85.9656	92.1964	107.681	93.8656	98.5952	84.5652	92.4314	102.321	96.0715	89.4299	92.2988	91.7711	89.9511	89.9511	94.1224	93.4705	94.1695	102.656	92.9688	104.275	90.8755	97.7348	85.7165	80.0948	88.277	95.5261	97.2352	91.7054	90.2063	93.4211	93.7703	89.6464	92.4162	95.377	87.3388	84.5629	88.7496	90.8667	89.723	94.461	86.9992	86.8607	86.4917	86.3227	87.6202	88.9424
		42	88.8784	85.768	92.0979	108.24	93.7415	98.4259	84.754	91.7101	102.492	96.3844	90.2278	92.5176	91.5333	89.7926	89.7926	94.1973	94.0043	94.8662	102.535	93.604	104.546	91.7125	98.439	85.7125	81.0427	88.4148	96.487	97.2192	91.6636	90.1234	94.027	94.0594	89.8751	92.2268	95.2271	87.3896	84.8158	88.8312	91.0515	90.1375	95.0604	86.6323	87.785	86.8559	86.842	87.7296	89.1364
		43	89.2946	85.6936	92.0868	109.168	93.7978	98.2078	84.9116	91.2188	102.664	96.5094	90.8612	92.5987	91.3329	89.7121	89.7121	94.1621	94.4501	95.5064	102.52	94.3159	104.712	92.2895	99.1805	85.7252	81.9908	88.5132	97.0042	97.3601	91.6204	90.2181	94.6131	94.0807	90.0067	92.1595	95.0567	87.5569	84.8574	88.8716	91.192	90.5061	95.667	86.1668	88.2802	87.3096	86.8534	87.7344	89.4188
		44	89.533	85.8581	92.188	110.139	93.8859	97.8992	85.0547	90.9443	102.861	96.5293	91.3725	92.5919	91.2611	89.8568	89.8568	94.1375	94.8271	95.9888	102.536	95.0462	104.844	93.0414	99.8686	85.7495	82.9213	88.5888	97.1124	97.5116	91.5788	90.4289	95.1585	93.9554	90.0904	92.1881	95.0111	87.7727	84.815	88.9196	91.1605	90.7974	96.0483	86.4096	88.2567	87.8148	86.6136	87.67	89.5926
		45	89.6192	86.0374	92.3666	110.776	93.8457	97.5482	85.1801	90.8763	102.994	96.5949	91.8383	92.5963	91.3056	90.3331	90.3331	94.2665	95.1769	96.3533	102.502	95.6376	105.001	93.3484	100.442	85.8286	83.7982	88.6859	97.098	97.5997	91.5416	90.5735	95.5877	93.8482	90.2435	92.1239	94.8509	88.0617	85.01	88.9808	91.2212	91.0203	96.1746	86.9931	88.3378	88.2375	86.5021	87.7154	89.6108
		46	89.6554	86.163	92.5245	111.186	93.4897	97.2648	85.284	91.0035	103.008	96.7062	92.3	92.6546	91.435	90.9815	90.9815	94.5171	95.5358	96.6347	102.337	96.2135	105.232	93.7004	100.943	85.9472	84.5676	88.8187	96.8562	97.6128	91.5011	90.611	95.7634	93.7843	90.499	92.0678	94.7734	88.4123	85.4465	89.0473	91.5227	91.175	96.2316	86.9388	88.3636	88.5373	86.5091	87.8747	89.5392
		47	89.7213	86.1794	92.6081	111.672	93.1594	97.1275	85.3761	91.2799	103.036	96.9208	92.7248	92.7509	91.6464	91.4521	91.4521	94.7858	95.9324	96.8586	102.077	96.7215	105.518	94.0228	101.459	86.1274	85.1606	88.9729	96.4144	97.6022	91.4455	90.6474	95.616	93.7975	90.8499	92.297	94.754	88.7044	86.012	89.1203	91.7935	91.2245	96.3272	86.0592	87.7123	88.7291	86.4508	88.0725	89.4498
		48	89.8103	86.0072	92.6329	112.26	92.9338	97.1202	85.4628	91.6365	103.128	97.008	93.0653	92.8729	91.9415	91.6316	91.6316	94.9025	96.3564	97.0453	101.834	97.0065	105.731	94.086	102.039	86.3669	85.5323	89.1505	96.1079	97.6403	91.3801	90.6815	95.5754	93.9661	91.224	92.7716	94.8587	88.8498	86.5564	89.2072	91.8827	91.2128	96.3184	85.3422	87.1224	88.9027	86.2386	88.2	89.3704
		49	89.8219	85.7687	92.6294	112.76	92.5419	97.0547	85.5529	91.9641	103.163	97.0692	93.3229	93.0117	92.2771	91.6482	91.6482	94.9596	96.7763	97.2605	101.719	97.2429	105.76	94.0621	102.64	86.6286	85.6561	89.3414	96.468	97.8203	91.3211	90.6489	96.0323	94.2766	91.5387	93.2149	94.6986	88.871	87.1868	89.3217	91.7806	91.2252	96.0459	85.6676	87.0778	89.1138	85.9647	88.3186	89.4116
		50	89.7708	85.7196	92.6188	112.964	92.1765	96.8578	85.648	92.1895	103.175	97.4101	93.5501	93.133	92.5014	91.6112	91.6112	95.108	97.1899	97.5943	101.586	97.5183	105.627	94.1218	103.152	86.8645	85.6284	89.5123	97.6719	97.9839	91.2845	90.6783	96.4819	94.6379	91.829	93.3999	94.4985	88.809	87.9739	89.4633	91.4645	91.2797	95.7244	86.2392	87.5911	89.3285	85.8256	88.4453	89.4678
		51	89.7548	85.8349	92.61	112.948	91.9117	96.5685	85.7453	92.2597	103.365	97.6853	93.7802	93.2315	92.5186	91.5489	91.5489	95.295	97.6278	98.0458	101.438	97.7415	105.497	93.8657	103.521	86.9955	85.6053	89.6367	99.3062	97.9862	91.2783	90.9121	96.5789	94.906	92.2398	93.441	94.517	88.671	88.6204	89.5854	91.0274	91.3606	95.7039	86.3916	87.9223	89.555	85.9674	88.5339	89.3916
		52	89.6672	85.8224	92.6038	112.725	91.6441	96.2928	85.8693	92.2427	103.63	97.6436	93.9712	93.3419	92.4244	91.4365	91.4365	95.4598	98.0619	98.4573	101.349	98.0519	105.433	94.0343	103.718	87.0415	85.6851	89.7169	100.969	97.9435	91.3022	91.2263	96.4424	95.0527	92.8167	93.739	94.7635	88.5167	88.9753	89.6381	90.6036	91.3985	95.9987	86.3547	87.8337	89.7674	86.2685	88.4281	89.3177
		53	89.4929	85.7265	92.5995	111.959	91.5377	96.1265	86.0396	92.1989	103.817	97.6366	94.1015	93.4799	92.3011	91.2452	91.2452	95.6314	98.436	98.6833	101.201	98.3814	105.418	94.2497	103.78	87.1275	85.847	89.791	102.463	97.9141	91.3479	91.4147	96.0931	95.2142	93.4418	94.3645	94.7734	88.4373	89.1967	89.6134	90.3215	91.335	96.2569	86.468	87.5528	89.9576	86.5542	88.2313	89.4206
		54	89.3482	85.7164	92.601	110.923	91.4015	96.0199	86.227	92.1673	103.877	97.8255	94.2091	93.6242	92.129	91.0032	91.0032	95.6421	98.734	98.7955	101.042	98.4952	105.428	94.2894	103.813	87.2384	86.0363	89.8995	103.552	97.9395	91.4173	91.4266	95.8619	95.3075	93.9635	94.8868	94.7074	88.4742	89.4047	89.5504	90.2279	91.2509	96.1838	86.6725	87.3792	90.2017	86.8123	88.1898	89.6549
		55	89.24	85.797	92.6188	110.196	91.1542	95.8759	86.4033	92.1451	103.663	97.9675	94.3237	93.7514	91.964	90.7559	90.7559	95.3857	98.9391	98.9802	100.908	98.4244	105.467	94.1057	103.886	87.2955	86.2329	90.0577	104.121	98.0904	91.5128	91.2781	95.6338	95.4315	94.3503	95.3283	94.6618	88.6473	89.6516	89.4958	90.1962	91.2515	95.9671	87.0641	87.4887	90.5009	86.9915	88.2992	89.9793
		56	89.1259	85.7837	92.6678	109.97	90.9765	95.6627	86.5855	92.0881	103.233	97.9959	94.4568	93.8643	91.8986	90.5435	90.5435	94.936	99.0429	99.2806	100.75	98.4258	105.473	93.986	103.991	87.2474	86.4474	90.2501	104.203	98.246	91.6407	91.0898	95.4464	95.7091	94.6297	95.9427	95.0264	88.9815	89.8032	89.441	90.1185	91.3855	95.9441	87.5324	87.8002	90.8397	87.0926	88.4175	90.4262
		57	88.9835	85.5951	92.7494	109.981	90.6967	95.4427	86.7894	92.0222	102.737	98.0674	94.6247	93.9838	91.9729	90.4083	90.4083	94.7469	99.0695	99.4833	100.629	98.5715	105.384	94.1717	104.077	87.1593	86.7164	90.4534	104.239	98.3681	91.805	91.0349	95.4447	96.0045	94.8117	96.4237	95.355	89.4468	89.687	89.3622	90.0404	91.6102	96.2449	88.1283	88.1432	91.2016	87.2518	88.4979	90.8731
		58	88.7603	85.4823	92.8216	110.046	90.4421	95.2671	87.0022	91.9824	102.375	98.248	94.8132	94.1181	92.158	90.3885	90.3885	95.2632	99.061	99.6042	100.619	98.76	105.222	94.0965	104.103	87.1079	87.06	90.6501	104.562	98.5166	92.0052	91.1931	95.5627	96.2456	94.9283	96.7781	95.4	89.955	89.3644	89.2849	89.9756	91.8193	96.7635	88.6527	88.0425	91.5536	87.4501	88.6969	91.2527
		59	88.5347	85.373	92.8413	110.125	90.4082	95.1476	87.214	91.9283	102.344	98.4306	95.0048	94.2747	92.3447	90.478	90.478	96.3041	99.0844	99.6166	100.752	98.9072	105.017	93.9369	104.077	87.0984	87.4681	90.8455	105.075	98.5562	92.2209	91.4497	95.7093	96.3429	95.0179	97.2769	95.3411	90.4121	88.9215	89.2598	89.9787	91.9202	97.2075	88.8995	87.6867	91.8278	87.5592	89.0008	91.6718
		60	88.4176	85.0999	92.8566	110.233	90.4076	95.12	87.4077	91.8355	102.594	98.5122	95.1867	94.417	92.4612	90.6276	90.6276	97.4133	99.1637	99.4987	100.976	98.8891	104.733	94.1317	104.048	87.1225	87.9636	91.0558	105.467	98.3122	92.4227	91.6461	95.8313	96.3516	95.1014	97.7705	95.0109	90.7112	88.3744	89.2996	90.1024	91.9345	97.4111	88.8528	87.463	91.965	87.5235	89.2233	92.1509
		61	88.3682	84.7136	92.925	110.214	90.1467	95.1564	87.5679	91.7301	102.952	98.6407	95.3248	94.5139	92.5346	90.7925	90.7925	98.2623	99.2745	99.4066	101.136	98.7021	104.386	94.4689	104.023	87.1745	88.5327	91.298	105.945	97.9807	92.5892	91.7515	95.9674	96.3402	95.2017	98.1777	94.1551	90.8152	87.9478	89.3531	90.1785	91.9648	97.2732	89.0416	87.5699	91.9971	87.3267	89.4648	92.625
		62	88.3422	84.2446	93.0295	110.012	89.8611	95.1711	87.6829	91.6516	103.057	98.9015	95.4255	94.5794	92.6099	90.9449	90.9449	98.4358	99.4093	99.3245	101.228	98.3752	104.078	94.7014	103.959	87.221	89.1154	91.5848	106.736	97.8116	92.7147	91.7674	96.0773	96.3074	95.3487	98.7545	94.1472	90.7787	87.826	89.4118	90.1897	92.0643	96.7633	89.5013	87.7694	92.0659	87.0757	89.7471	93.0077
		63	88.3879	83.9022	93.1498	109.784	89.7665	95.0437	87.742	91.6162	103.006	98.9925	95.5012	94.6362	92.6119	91.1161	91.1161	97.8178	99.592	99.1795	101.1	97.9945	103.776	95.025	103.852	87.2498	89.649	91.907	107.628	97.8237	92.8138	91.7231	96.0878	96.2623	95.5143	99.3659	94.6657	90.6804	87.9245	89.5171	90.136	92.1625	96.2436	90.2619	88.2729	92.2357	86.8766	89.9608	93.267
		64	88.5363	83.767	93.271	109.698	89.7106	94.7692	87.7737	91.5918	103.041	98.8498	95.54	94.6914	92.5397	91.3102	91.3102	96.9306	99.8159	99.0685	100.806	97.6483	103.438	95.3168	103.718	87.3014	90.1157	92.2327	108.26	97.9935	92.9066	91.73	95.9827	96.3985	95.6568	99.8107	94.8762	90.5615	88.19	89.6928	89.9839	92.2087	95.9858	91.3236	88.7854	92.4196	86.7389	90.1518	93.423
		65	88.7053	83.7469	93.3387	109.74	89.5757	94.4903	87.8204	91.5289	102.991	98.8601	95.5154	94.7438	92.5162	91.407	91.407	96.227	100.044	98.9609	100.67	97.4149	103.139	95.3581	103.55	87.4161	90.4928	92.5149	108.378	98.2094	92.9971	91.8451	95.788	96.6257	95.7479	100.139	95.2213	90.4291	88.6096	89.9088	89.7578	92.2005	95.8703	92.5972	88.8431	92.5497	86.6424	90.5309	93.5326
		66	88.8326	83.8486	93.3361	109.746	89.3888	94.3114	87.8695	91.4477	102.892	99.1106	95.4288	94.7787	92.5636	91.2814	91.2814	95.8239	100.232	98.7877	100.594	97.3753	102.892	95.7743	103.367	87.5596	90.7388	92.7425	108.27	98.2417	93.0688	91.9954	95.5738	96.6267	95.7852	100.229	95.4189	90.3244	89.0646	90.1338	89.5433	92.172	95.8512	93.8389	89.0212	92.6615	86.5213	90.9683	93.7286
		67	88.967	84.0306	93.3002	109.71	89.0596	94.2367	87.898	91.4576	102.916	99.2494	95.3678	94.781	92.6091	90.9978	90.9978	95.6769	100.309	98.736	100.369	97.5592	102.677	96.2231	103.189	87.6065	90.8616	92.9441	108.271	98.175	93.1148	92.0554	95.4518	96.6695	95.7409	100.291	95.1703	90.3155	89.4143	90.3731	89.3929	92.1554	95.8426	94.5659	89.0964	92.8462	86.4315	91.2679	94.1678
		68	89.0443	84.2373	93.2793	109.692	88.7541	94.2486	87.9094	91.6014	103.019	99.2384	95.3918	94.7722	92.6265	90.7477	90.7477	95.791	100.246	98.7765	100.106	97.588	102.497	96.55	103.002	87.4826	90.9085	93.1418	108.221	97.9938	93.1581	91.995	95.4967	96.766	95.6389	100.53	95.0414	90.4232	89.6558	90.6452	89.3476	92.0894	95.7714	95.0198	88.6936	93.1523	86.4742	91.4437	94.7802
		69	88.9875	84.4954	93.317	109.593	88.8954	94.2635	87.9158	91.7969	102.738	99.1636	95.4371	94.7924	92.6021	90.713	90.713	96.1639	100.094	98.7916	99.9297	97.3492	102.353	96.4616	102.792	87.2465	90.9685	93.3237	107.977	97.6885	93.2284	91.8695	95.6724	96.6916	95.6049	100.742	94.989	90.6235	89.6906	90.9471	89.472	91.9222	95.6225	95.5383	88.1889	93.5173	86.5797	91.7191	95.472
		70	88.8645	84.7003	93.3832	109.306	89.1532	94.232	87.927	91.9808	102.129	99.3098	95.4234	94.8546	92.6254	90.8755	90.8755	96.6336	99.9037	98.7145	99.7699	97.0657	102.327	96.3717	102.602	86.9803	91.0826	93.4641	107.633	97.5462	93.3387	91.7516	95.5904	96.5041	95.6779	100.817	95.279	90.9241	89.5641	91.2396	89.5241	91.7521	95.486	95.8153	88.0359	93.7792	86.6833	92.074	96.2821
		71	88.7839	84.7942	93.4421	108.818	89.2235	94.1742	87.9608	92.1754	101.425	99.4175	95.3559	94.9199	92.6703	91.071	91.071	96.965	99.7111	98.628	99.6043	96.9635	102.418	96.5229	102.423	86.742	91.1914	93.5654	107.314	97.6266	93.4926	91.6663	94.9681	96.2461	95.756	100.813	95.9204	91.3221	89.4456	91.4529	89.4746	91.7322	95.6021	96.0783	88.0394	93.8819	86.7618	92.3955	97.1123
		72	88.8224	84.877	93.5099	108.311	89.1446	94.1676	88.0409	92.4293	101.157	99.271	95.2999	94.9481	92.7533	91.2712	91.2712	97.1225	99.5496	98.5749	99.5092	97.0083	102.542	96.5326	102.21	86.5759	91.2884	93.6563	107.081	97.7272	93.7046	91.6563	94.2068	95.8925	95.77	100.714	96.3919	91.7812	89.2798	91.5495	89.5978	91.8754	95.8119	96.5618	88.2488	93.9007	86.8972	92.5552	97.8311
		73	88.923	85.0873	93.5947	107.831	89.2732	94.278	88.2046	92.7457	101.175	98.9821	95.2861	94.939	92.8931	91.4763	91.4763	97.1963	99.4448	98.5106	99.5257	97.1041	102.695	96.5721	101.942	86.4425	91.4622	93.7432	106.785	97.6733	93.982	91.7197	94.182	95.7851	95.7125	100.677	96.5863	92.28	89.061	91.5252	89.8269	92.0356	95.9796	96.8768	88.5234	93.9233	87.1806	92.6171	98.3863
		74	89.024	85.4293	93.6555	107.426	89.6292	94.4285	88.4359	93.1457	101.122	98.9023	95.2858	94.9244	93.0622	91.69	91.69	97.1966	99.402	98.4132	99.6145	97.1021	102.884	96.7155	101.652	86.3035	91.78	93.8107	106.475	97.6627	94.3181	91.7714	95.0441	95.9145	95.6074	100.67	96.7295	92.8063	88.8573	91.3988	89.9171	92.1458	96.0316	97.0778	88.8116	93.953	87.4339	92.624	98.7331
		75	89.0821	85.7383	93.6832	107.127	89.8238	94.5401	88.6872	93.6186	100.959	99.0949	95.2818	94.9359	93.1707	91.7684	91.7684	97.1353	99.4055	98.3323	99.6778	96.9638	103.061	96.7807	101.374	86.2129	92.2309	93.8711	106.378	97.6809	94.7029	91.7653	95.9637	96.3219	95.5013	100.628	96.7902	93.3503	88.6585	91.2018	89.8189	92.3162	95.9281	97.2102	89.0135	94.006	87.4663	92.5361	98.8921
		76	88.9954	85.9773	93.7486	106.884	89.8001	94.5971	88.9224	94.1051	100.871	99.3627	95.2551	94.9693	93.2075	91.7065	91.7065	97.1646	99.4333	98.297	99.5966	96.8017	103.221	96.7703	101.097	86.228	92.7755	93.941	106.414	97.6688	95.1294	91.7043	96.4658	97.0049	95.4368	100.304	96.5837	93.9077	88.5021	90.9747	89.6886	92.5729	95.7036	97.4073	88.9496	94.1307	87.3209	92.3812	98.863
		77	88.8179	86.3404	93.8951	106.633	89.5718	94.6011	89.1248	94.5819	100.8	99.5056	95.2042	95.0101	93.2396	91.6537	91.6537	97.1774	99.4843	98.235	99.3198	96.7826	103.341	96.8159	100.786	86.3585	93.3985	93.9881	106.252	97.6445	95.5813	91.5486	96.5103	97.7254	95.4239	99.8185	96.4041	94.4852	88.4491	90.7413	89.6127	92.7624	95.5279	97.4532	89.121	94.3383	87.0863	92.2875	98.8181
		78	88.6768	86.7464	94.1295	106.237	89.4066	94.5943	89.2774	95.0474	100.566	99.6569	95.1645	95.0528	93.3049	91.7021	91.7021	97.0512	99.5607	98.2229	99.0023	96.8794	103.402	97.2007	100.463	86.5554	94.0602	93.9751	106.023	97.7141	96.0359	91.3624	96.1683	98.1139	95.4893	99.4852	96.393	95.0922	88.5149	90.5182	89.6052	92.8271	95.4275	97.3747	89.3329	94.6073	86.9009	92.3341	98.9246
		79	88.6772	87.0818	94.4073	105.587	89.3637	94.6272	89.3597	95.4504	100.191	99.7091	95.1557	95.114	93.427	91.9317	91.9317	96.8858	99.6319	98.2882	98.7515	96.845	103.46	97.2622	100.152	86.7307	94.7455	93.9209	105.974	97.7801	96.4752	91.2327	95.4328	98.0423	95.63	99.0478	96.0555	95.6779	88.7806	90.3214	89.6065	92.8601	95.3746	97.466	89.2563	94.9339	86.8465	92.5319	98.9582
		80	88.7658	87.401	94.6346	104.944	89.3576	94.6934	89.3635	95.778	99.8874	99.5443	95.1803	95.1845	93.5749	92.3203	92.3203	96.8057	99.646	98.2521	98.5435	96.6267	103.573	97.2129	99.8724	86.8312	95.4238	93.8569	106.003	97.7437	96.8941	91.1258	94.9285	97.6999	95.8014	98.5241	96.1904	96.1193	89.1453	90.1607	89.631	92.897	95.3766	97.5627	89.2629	95.3218	87.1016	92.7814	98.8033
		81	88.7635	87.6794	94.7825	104.588	89.3917	94.7789	89.3172	96.1045	99.6229	99.3465	95.2328	95.2473	93.7387	92.6623	92.6623	96.915	99.5845	98.1185	98.4039	96.3674	103.701	97.2485	99.6139	86.8046	96.0203	93.8179	105.953	97.6367	97.2893	91.0905	95.027	97.2591	95.9344	98.0813	96.4943	96.3405	89.4761	90.0553	89.6651	92.9309	95.2607	97.5973	89.5477	95.7297	87.696	92.9568	98.7463
		82	88.638	87.8949	94.8875	104.491	89.4933	94.8808	89.2759	96.4365	99.2657	99.1432	95.2858	95.302	93.9027	92.8587	92.8587	97.1985	99.4863	98.0453	98.2964	96.1607	103.766	97.4119	99.3322	86.5938	96.4733	93.8137	105.656	97.5821	97.6446	91.2074	95.3213	96.6266	95.9955	97.9792	96.7925	96.3651	89.8161	90.0496	89.7428	92.9831	94.958	97.2464	89.667	96.01	88.374	93.0715	98.9247
		83	88.4662	88.1938	94.9631	104.368	89.6099	94.9941	89.2685	96.6748	98.8559	98.9395	95.3057	95.3579	94.0301	93.022	93.022	97.3164	99.3811	97.9464	98.1165	96.0294	103.645	97.6298	99.0013	86.2839	96.7513	93.8072	105.113	97.7035	97.9263	91.3711	95.3902	95.7777	95.9722	98.1139	97.1064	96.2461	90.0979	90.1647	89.8755	93.038	94.7618	96.8086	89.7377	96.0814	88.8785	93.2166	99.0293
		84	88.4176	88.5052	95.022	103.933	89.7629	95.0811	89.2985	96.7196	98.5461	98.7408	95.2867	95.4151	94.1276	93.1578	93.1578	97.4388	99.2754	97.7403	97.9813	96.0353	103.355	97.6779	98.6521	86.0008	96.8738	93.748	104.543	97.7732	98.1237	91.4616	95.2393	94.7556	95.9064	98.1576	97.2895	96.0393	90.2572	90.402	90.0252	93.0872	94.7603	96.4236	89.7561	95.9997	89.2052	93.4059	98.9122
		85	88.5198	88.8564	95.1056	103.558	90.0905	95.0758	89.3471	96.6067	98.5177	98.5952	95.2521	95.4571	94.1782	93.0889	93.0889	97.7686	99.1632	97.4735	97.8217	96.1221	103.046	97.6465	98.3745	85.7966	96.9056	93.627	104.161	97.6159	98.2563	91.5675	95.1275	93.6936	95.8604	98.0796	96.7906	95.834	90.4343	90.7458	90.1051	93.1498	94.8114	96.2539	89.7748	95.8981	89.4998	93.4433	98.6912
		86	88.6475	89.3706	95.2263	103.154	90.3344	95.0218	89.3914	96.5115	98.5974	98.4713	95.2301	95.4693	94.1837	92.821	92.821	98.3077	99.0548	97.2122	97.573	96.0441	102.752	97.5642	98.2389	85.5535	96.9091	93.4685	104.03	97.432	98.3617	91.7585	95.194	92.7618	95.8345	97.8105	96.6101	95.6909	90.7528	91.1529	90.1242	93.1782	94.7114	96.1312	89.845	95.8597	89.7003	93.3253	98.4705
		87	88.7773	89.7322	95.3208	102.636	90.3799	95.0131	89.4521	96.5012	98.6246	98.454	95.218	95.4584	94.2131	92.5188	92.5188	99.0352	98.9717	97.0709	97.435	95.8128	102.394	97.5103	98.252	85.1584	96.889	93.3095	104.048	97.4086	98.4581	91.9873	95.4017	92.0999	95.8568	97.5034	96.6442	95.6518	91.0952	91.5716	90.1517	93.1579	94.5185	95.8811	89.9032	95.8589	89.8254	93.371	98.3227
		88	88.9675	89.8606	95.354	102.256	90.3686	95.0474	89.5443	96.5092	98.5121	98.5602	95.226	95.4373	94.3017	92.3171	92.3171	99.7182	98.9565	97.0384	97.4643	95.675	102.008	97.2184	98.4148	84.8231	96.8542	93.1785	104.012	97.4298	98.5455	92.2164	95.5951	91.8555	95.9013	97.3351	96.5983	95.7509	91.3366	91.9839	90.1513	93.1722	94.4248	95.4159	89.9113	95.8117	90.0368	93.7096	98.1289
		89	89.1971	89.9245	95.3287	102.011	90.3678	95.0777	89.6355	96.579	98.2805	98.5743	95.2739	95.4007	94.4132	92.2759	92.2759	99.896	99.0445	97.0643	97.4888	95.8137	101.739	97.0381	98.7058	84.7251	96.8239	93.0737	103.757	97.436	98.6268	92.4703	95.6361	91.9622	95.9046	97.1543	96.4538	95.9439	91.4172	92.3802	90.1068	93.317	94.4657	95.0264	89.9583	95.6931	90.4081	94.0404	97.9032
		90	89.3348	90.0537	95.2772	101.737	90.3029	95.0846	89.7038	96.8205	98.0741	98.4971	95.3656	95.345	94.5059	92.3031	92.3031	99.5705	99.2305	97.0884	97.3964	96.0651	101.625	96.8814	99.0332	84.8763	96.7991	93.0025	103.395	97.4245	98.7134	92.7445	95.4543	92.272	95.8751	97.1368	96.3905	96.1833	91.3188	92.7553	90.1764	93.5806	94.6243	94.8793	90.0848	95.6561	91.0373	94.174	97.8608
		91	89.3138	90.2065	95.2647	101.424	90.3424	95.0862	89.7309	97.2148	98.0481	98.4635	95.4935	95.2798	94.5414	92.2256	92.2256	99.1039	99.4691	96.9858	97.211	96.049	101.584	96.5688	99.289	85.1391	96.7836	92.996	103.377	97.3022	98.817	92.9741	95.1727	92.6169	95.8666	97.3622	96.4631	96.429	91.1086	93.1186	90.3815	93.8196	94.7832	94.9675	90.2863	95.7812	91.9157	94.1795	97.9332
		92	89.1997	90.3659	95.3256	101.049	90.5906	95.0765	89.7055	97.6899	98.1924	98.4357	95.6638	95.221	94.5983	92.042	92.042	98.7305	99.6947	96.8627	97.0885	95.8485	101.523	96.566	99.422	85.3184	96.7952	93.0786	103.711	97.0617	98.936	93.1049	94.8834	92.9021	95.9055	97.5431	96.2396	96.6247	90.9792	93.49	90.5663	93.9355	94.8517	94.9521	90.4605	95.9453	92.9288	94.1291	97.9959
		93	89.1308	90.4761	95.4383	100.725	90.5685	95.0461	89.6434	98.1412	98.1836	98.4434	95.8413	95.1648	94.7501	91.8533	91.8533	98.4922	99.855	96.7969	97.1044	95.7955	101.456	96.7299	99.4524	85.4673	96.8377	93.2395	103.923	96.9097	99.0591	93.1025	94.5638	93.1758	95.9723	97.3927	96.0308	96.715	90.9707	93.8704	90.7034	94.0012	94.8363	94.7438	90.6559	96.0121	93.933	94.0168	98.0958
		94	89.1163	90.4844	95.5487	100.545	90.4022	95.0092	89.5846	98.4563	97.9249	98.5662	95.9342	95.0873	94.9047	91.7317	91.7317	98.3624	99.9488	96.7778	97.091	95.898	101.428	96.6714	99.4061	85.6947	96.9168	93.4511	103.973	96.8783	99.1803	92.9357	94.4124	93.4259	96.0684	97.08	96.3471	96.7101	91.0915	94.2221	90.8179	94.1183	94.6526	94.77	90.8576	95.9838	94.7301	93.868	98.1805
		95	89.1222	90.3368	95.6509	100.295	90.1866	94.9825	89.5572	98.5547	97.5973	98.6703	95.9019	94.9865	95.0168	91.6864	91.6864	98.343	100.025	96.7577	96.9385	95.9018	101.436	96.5378	99.2851	86.0903	97.0197	93.6966	104.01	96.7987	99.2974	92.7347	94.4006	93.6374	96.1777	96.942	96.8836	96.6708	91.3342	94.503	91.026	94.2752	94.2221	95.0098	90.7883	95.9447	95.2679	93.654	98.0585
		96	89.1186	90.0383	95.789	99.811	89.8756	94.9571	89.5714	98.4347	97.3531	98.5049	95.8164	94.9007	95.1414	91.6901	91.6901	98.4306	100.115	96.6907	96.831	95.702	101.438	96.757	99.1003	86.5698	97.1293	93.9603	104.041	96.7624	99.4121	92.6418	94.5628	93.8641	96.266	96.9356	97.016	96.6263	91.5561	94.7008	91.3257	94.423	93.7638	95.0801	90.7308	95.905	95.6288	93.4736	97.7015
		97	89.1873	89.9436	95.9536	99.4137	89.5272	94.9131	89.6298	98.2035	97.2047	98.3768	95.7652	94.8549	95.2459	91.7376	91.7376	98.6944	100.199	96.5666	96.8824	95.4348	101.409	96.8652	98.8864	87.0411	97.2436	94.2178	104.026	96.8576	99.5194	92.5601	94.9147	93.9517	96.3305	96.9467	97.0484	96.572	91.6767	94.8427	91.5441	94.5266	93.4754	95.2991	90.9121	95.7795	95.8457	93.5181	97.3165
		98	89.319	90.151	96.0917	99.3173	89.167	94.8587	89.7582	98.0013	97.1629	98.4595	95.7869	94.822	95.3199	91.8532	91.8532	99.0428	100.246	96.3612	97.0141	95.2655	101.339	96.9694	98.7346	87.4667	97.3747	94.4544	103.955	96.9938	99.6048	92.4839	95.2574	93.8985	96.3599	96.9458	96.9349	96.501	91.6979	94.9665	91.5586	94.5686	93.4637	95.6661	91.0299	95.5354	95.8551	93.6638	97.0957
		99	89.3823	90.3043	96.2104	99.4374	89.2813	94.8571	89.9609	97.9147	97.1443	98.7016	95.8359	94.7632	95.4123	92.055	92.055	99.3042	100.253	96.1978	97.0979	95.2035	101.22	96.8174	98.6978	87.8478	97.4812	94.6662	103.847	97.0435	99.6595	92.5902	95.6246	93.9589	96.3335	96.9503	96.9574	96.4167	91.6571	95.0715	91.5365	94.5541	93.5765	95.7074	90.9174	95.3132	95.7406	93.7384	97.068
		100	89.3464	90.2141	96.3318	99.7217	89.3816	94.9242	90.2006	97.8714	97.0502	98.9017	95.8417	94.6786	95.4741	92.3068	92.3068	99.2972	100.227	96.1953	97.0994	95.1186	101.082	96.6068	98.7961	88.1782	97.453	94.8391	103.828	97.0405	99.6812	92.9493	95.998	94.2299	96.2795	97.012	96.9975	96.3048	91.5962	95.1478	91.5669	94.5446	93.6425	95.3618	91.1864	95.2384	95.5648	93.7538	97.1058
[truncated: 21 more columns]

## Sheet: Leg
		Group	Highly-skilled	Highly-skilled	Highly-skilled	Highly-skilled	Highly-skilled	Highly-skilled	Highly-skilled	Highly-skilled	Highly-skilled	Highly-skilled	Highly-skilled	Highly-skilled	Highly-skilled	Highly-skilled	Highly-skilled	Highly-skilled	Highly-skilled	Highly-skilled	Highly-skilled	Highly-skilled	Highly-skilled	Highly-skilled	Highly-skilled	Highly-skilled	Highly-skilled	Highly-skilled	Highly-skilled	Highly-skilled	Highly-skilled	Less-skilled	Less-skilled	Less-skilled	Less-skilled	Less-skilled	Less-skilled	Less-skilled	Less-skilled	Less-skilled	Less-skilled	Less-skilled	Less-skilled	Less-skilled	Less-skilled	Less-skilled	Less-skilled	Less-skilled	Less-skilled
		Time(%)	Sub.1	Sub.2	Sub.3	Sub.4	Sub.5	Sub.6	Sub.7	Sub.8	Sub.9	Sub.10	Sub.11	Sub.12	Sub.13	Sub.14	Sub.15	Sub.16	Sub.17	Sub.18	Sub.19	Sub.20	Sub.21	Sub.22	Sub.23	Sub.24	Sub.25	Sub.26	Sub.27	Sub.28	Sub.29	Sub.30	Sub.31	Sub.32	Sub.33	Sub.34	Sub.35	Sub.36	Sub.37	Sub.38	Sub.39	Sub.40	Sub.41	Sub.42	Sub.43	Sub.44	Sub.45	Sub.46	Sub.47
		0	-70.12	-65.9382	-79.5925	-72.745	-63.713	-65.6244	-69.1538	-63.052	-62.1578	-65.6258	-71.9999	-66.1485	-63.632	-62.5536	-62.5536	-67.6243	-65.3659	-61.0092	-81.7813	-71.3668	-69.3672	-69.0531	-69.8721	-70.8475	-69.5548	-74.2171	-69.3796	-61.4302	-65.4811	-56.9602	-74.3083	-68.1887	-71.5393	-70.1018	-66.2269	-59.5131	-63.3784	-64.0304	-67.6093	-63.5954	-71.3416	-64.2231	-60.7417	-57.5146	-67.1132	-70.2904	-61.9749
		1	-69.7795	-65.9167	-79.9161	-72.7761	-60.8375	-64.9713	-68.7776	-63.1474	-61.2239	-66.5876	-72.3105	-65.8241	-63.1631	-62.0635	-62.0635	-67.2113	-65.1317	-61.1353	-79.8883	-71.2745	-69.0108	-68.984	-69.6037	-70.8725	-69.3453	-73.981	-69.607	-60.1306	-65.3131	-57.8286	-74.118	-67.3905	-70.9479	-69.5272	-63.49	-58.9136	-63.6192	-63.9826	-67.3331	-62.9747	-70.6758	-62.2608	-58.1965	-56.8592	-67.0763	-69.9702	-61.9887
		2	-69.4051	-65.3276	-80.2763	-72.7616	-56.267	-63.7666	-68.0731	-63.1091	-59.9535	-67.7829	-72.6502	-65.0868	-62.2397	-61.2045	-61.2045	-66.4212	-64.6624	-61.4128	-76.9016	-71.2549	-68.5802	-69.1765	-69.2674	-70.8689	-69.1442	-73.6292	-69.9385	-58.2456	-65.0788	-58.8369	-73.7067	-65.9221	-69.9017	-68.6087	-59.5552	-57.8425	-63.7435	-63.762	-66.7045	-61.9121	-69.7649	-59.0507	-54.1737	-55.6819	-67.0212	-69.105	-61.7478
		3	-69.1557	-63.721	-80.4415	-72.3771	-51.1031	-62.1458	-67.2926	-62.8501	-58.654	-68.3459	-72.8121	-63.9687	-60.8732	-60.2313	-60.2313	-65.4639	-64.03	-61.7571	-73.3478	-71.3372	-68.2227	-69.8069	-69.0495	-70.7323	-69.0576	-73.3043	-70.2107	-56.1168	-64.8851	-59.3948	-73.5091	-64.2234	-68.6771	-67.4481	-54.9009	-56.5615	-63.8248	-63.411	-65.5764	-60.6847	-68.7754	-54.7987	-49.5807	-54.2209	-66.7676	-67.6495	-61.0494
		4	-68.9897	-61.0473	-80.3482	-71.298	-46.2692	-60.2214	-66.4575	-62.4434	-56.9795	-68.3268	-72.8332	-62.4868	-59.0109	-59.198	-59.198	-64.5028	-63.2414	-62.1635	-69.4317	-71.3666	-67.8907	-70.2931	-68.9602	-70.441	-69.0592	-72.9538	-70.2874	-53.9311	-64.6849	-59.5172	-73.368	-62.5425	-67.2424	-65.9756	-50.2331	-55.07	-63.9033	-63.0089	-63.7915	-59.3646	-67.802	-49.5937	-45.28	-52.3848	-66.1236	-65.6481	-59.9324
		5	-68.84	-57.4183	-79.9781	-69.6023	-42.2103	-58.0768	-65.5922	-61.9493	-54.8161	-67.9399	-72.7915	-60.7226	-56.6683	-58.1134	-58.1134	-63.621	-62.3008	-62.6334	-65.4314	-71.2503	-67.5361	-70.6503	-69.0047	-69.9777	-69.1534	-72.5628	-70.1188	-51.6635	-64.4127	-59.2909	-72.9734	-60.7124	-65.5812	-64.354	-45.7591	-53.35	-63.9492	-62.5826	-61.4396	-58.0908	-66.8285	-43.9913	-41.6972	-50.1604	-65.1089	-63.0679	-58.3939
		6	-68.6194	-53.0124	-79.3687	-67.5377	-39.1472	-55.8431	-64.7028	-61.3879	-52.5124	-67.4143	-72.7727	-58.7913	-53.9045	-56.981	-56.981	-62.6871	-61.2155	-63.0863	-61.6323	-70.9182	-67.1244	-70.5194	-69.1144	-69.3475	-69.334	-72.1378	-69.7668	-49.1388	-64.0183	-58.7988	-72.123	-58.5263	-63.7533	-62.6485	-41.7312	-51.4131	-63.8975	-62.1202	-58.7839	-56.916	-65.8982	-38.379	-38.8614	-47.618	-63.8987	-59.8933	-56.4939
		7	-68.2778	-47.9528	-78.5539	-65.2676	-36.9583	-53.6673	-63.7843	-60.683	-50.2842	-66.8811	-72.809	-56.8249	-50.8421	-55.8274	-55.8274	-61.8739	-60.0065	-63.4071	-57.9958	-70.2935	-66.6393	-70.3677	-69.1817	-68.5819	-69.5746	-71.6912	-69.2217	-46.3424	-63.4599	-58.1781	-71.0855	-55.9874	-61.8045	-60.8354	-37.7235	-49.3144	-63.6785	-61.5937	-55.9477	-55.7891	-65.0089	-33.2821	-37.0384	-44.808	-62.4814	-56.3714	-54.3608
		8	-67.8175	-42.3905	-77.5293	-62.7734	-35.0224	-51.6491	-62.8106	-59.754	-47.9755	-66.405	-72.8222	-54.936	-47.6568	-54.6673	-54.6673	-61.318	-58.7222	-63.6113	-54.4787	-69.2865	-66.0523	-70.3755	-69.0952	-67.7279	-69.8489	-71.2338	-68.5305	-43.3741	-62.7373	-57.3917	-69.8571	-53.2704	-59.7933	-58.8826	-33.8695	-47.0881	-63.3078	-60.9627	-52.8812	-54.6432	-63.97	-29.6498	-36.0665	-41.8246	-60.8318	-52.6663	-51.9728
		9	-67.243	-36.3086	-76.3115	-59.9769	-32.7274	-49.8413	-61.762	-58.5462	-45.6016	-65.7823	-72.7078	-53.1508	-44.5449	-53.4935	-53.4935	-60.8061	-57.423	-63.7479	-51.1207	-67.9593	-65.2986	-70.7136	-68.8	-66.8447	-70.1364	-70.7696	-67.7967	-40.4949	-61.8392	-56.1419	-68.1975	-50.5175	-57.7712	-56.8774	-29.7393	-44.7672	-62.614	-60.2042	-49.724	-53.4921	-62.637	-27.7227	-35.8622	-38.868	-58.9258	-48.877	-49.2745
		10	-66.5066	-29.8111	-74.8783	-56.8358	-29.6082	-48.2129	-60.6341	-57.0563	-43.1565	-64.8347	-72.4316	-51.4114	-41.6053	-52.2594	-52.2594	-60.0521	-56.1544	-63.7797	-47.8607	-66.3586	-64.2996	-70.9814	-68.3106	-65.9781	-70.4105	-70.2946	-67.0243	-37.8644	-60.7758	-54.3423	-65.944	-47.8325	-55.7469	-54.8641	-25.7957	-42.3448	-61.5467	-59.3459	-46.6098	-52.3016	-60.9443	-27.1512	-36.0636	-36.078	-56.7707	-45.1745	-46.3077
		11	-65.4936	-23.3353	-73.1947	-53.491	-25.6066	-46.7106	-59.4158	-55.3506	-40.9844	-63.6516	-72.0209	-49.6609	-38.8578	-50.9159	-50.9159	-58.9418	-54.9392	-63.798	-44.7195	-64.3108	-62.9746	-70.9489	-67.6125	-65.0843	-70.6279	-69.7929	-66.1065	-35.4422	-59.5417	-52.1614	-62.997	-45.0618	-53.8105	-52.8336	-22.1088	-39.7955	-60.1743	-58.4429	-43.4902	-50.9701	-59.1088	-27.408	-36.535	-33.4494	-54.4616	-41.6994	-43.2942
		12	-64.1737	-17.251	-71.2432	-50.1021	-21.2938	-45.2422	-58.1274	-53.4937	-39.2524	-62.3587	-71.495	-47.8616	-36.2987	-49.4417	-49.4417	-57.3616	-53.7635	-63.7074	-41.8175	-61.6837	-61.3249	-70.5186	-66.6964	-64.1751	-70.7438	-69.2447	-64.8388	-33.1903	-58.1554	-49.6828	-59.3115	-42.0794	-52.0959	-50.7774	-18.9053	-37.1647	-58.5379	-57.5366	-40.4055	-49.403	-57.2843	-27.9866	-36.7731	-30.9452	-52.179	-38.6223	-40.3575
		13	-62.5616	-11.6874	-68.9775	-46.6222	-17.2838	-43.7079	-56.7828	-51.5177	-37.3965	-60.9176	-70.853	-45.9913	-33.8649	-47.8321	-47.8321	-55.2024	-52.5862	-63.269	-39.277	-58.5459	-59.4008	-70.0294	-65.5843	-63.2638	-70.7484	-68.6287	-63.0692	-30.9823	-56.6189	-46.8144	-54.9882	-38.8999	-50.6943	-48.6251	-17.0867	-34.4991	-56.6948	-56.6519	-37.494	-47.6186	-55.494	-28.1141	-36.5837	-28.57	-50.0709	-35.7763	-37.4855
		14	-60.775	-6.47113	-66.3918	-42.9905	-13.6005	-42.0338	-55.3921	-49.4562	-35.1495	-59.3049	-70.1259	-44.0556	-31.45	-46.0677	-46.0677	-52.4585	-51.3768	-62.4944	-37.1481	-54.9363	-57.2451	-69.5194	-64.2736	-62.284	-70.6988	-67.9201	-60.8395	-28.6185	-54.944	-43.4919	-50.3104	-35.5562	-49.6126	-46.3849	-16.424	-31.7774	-54.6458	-55.7807	-34.7532	-45.675	-53.676	-27.3131	-35.723	-26.3752	-48.3413	-32.881	-34.5897
		15	-58.9204	-1.73069	-63.5264	-39.2306	-9.76791	-40.1769	-53.9636	-47.3516	-32.6508	-57.6212	-69.3276	-42.0631	-28.9192	-44.1239	-44.1239	-49.322	-50.1444	-61.4213	-35.2473	-50.9189	-54.8439	-69.5479	-62.7215	-61.2193	-70.6433	-67.1322	-58.2232	-26.0161	-53.1385	-39.8211	-45.469	-32.4622	-48.7939	-44.0595	-16.4522	-28.9874	-52.3661	-54.8666	-32.1457	-43.6272	-51.7231	-25.5914	-34.0682	-24.3568	-46.9897	-29.9317	-31.6035
		16	-57.0522	2.20301	-60.5238	-35.349	-5.85572	-38.1079	-52.4826	-45.2299	-30.0891	-56.0219	-68.4601	-40.0429	-26.2302	-42.0103	-42.0103	-45.9294	-48.9189	-60.1297	-33.0444	-46.7158	-52.2625	-69.9994	-60.8702	-59.9895	-70.561	-66.2748	-55.2092	-23.1981	-51.2218	-35.9763	-40.3809	-29.6982	-48.1625	-41.5763	-17.5029	-26.1861	-49.836	-53.8521	-29.7013	-41.4655	-49.5322	-23.5615	-31.7067	-22.5467	-45.8153	-26.8041	-28.5399
		17	-55.1824	5.58635	-57.6435	-31.3331	-2.07	-35.8967	-50.9243	-43.0839	-27.4857	-54.8456	-67.5374	-38.025	-23.3354	-39.7448	-39.7448	-42.2604	-47.7362	-58.6181	-30.2319	-42.6784	-49.5997	-69.9241	-58.6757	-58.4035	-70.4111	-65.3509	-51.77	-20.1415	-49.205	-32.1219	-35.277	-26.9313	-47.5899	-39.0924	-18.6108	-23.4469	-47.0865	-52.7115	-27.5036	-39.199	-47.0686	-21.8218	-28.1592	-20.8946	-44.611	-23.5211	-25.4467
		18	-53.3254	9.04275	-54.8381	-26.9724	1.60774	-33.6527	-49.2768	-40.9079	-24.8701	-53.9838	-66.5767	-36.0114	-20.1796	-37.3166	-37.3166	-38.419	-46.6455	-56.8676	-27.0618	-39.0284	-46.9195	-69.4793	-56.1852	-56.3642	-70.1592	-64.3457	-47.877	-17.1056	-47.1041	-28.366	-30.4902	-23.9847	-46.948	-36.6167	-19.0838	-20.8216	-44.2075	-51.4556	-25.673	-36.9141	-44.3701	-20.4919	-23.0239	-19.3818	-43.1275	-20.167	-22.3511
		19	-51.5502	12.6678	-51.9545	-22.2089	5.60238	-31.4403	-47.5585	-38.6671	-22.2353	-52.83	-65.5977	-34.0008	-16.7066	-34.7308	-34.7308	-34.2549	-45.6694	-54.8565	-23.6559	-35.7929	-44.2298	-68.5805	-53.4275	-53.7816	-69.7713	-63.2036	-43.5939	-14.2795	-44.9344	-24.7554	-25.993	-20.9283	-46.1658	-34.148	-19.1034	-18.3752	-41.3374	-50.126	-24.2335	-34.6491	-41.607	-19.5848	-16.7082	-18.067	-41.1486	-16.8622	-19.1783
		20	-49.9324	16.2512	-48.906	-17.2259	9.95687	-29.3471	-45.7926	-36.3616	-19.374	-51.2413	-64.6091	-32.0088	-12.9275	-32.028	-32.028	-29.6021	-44.787	-52.5249	-20.038	-32.9213	-41.5318	-66.8198	-50.4259	-50.73	-69.2125	-61.8784	-38.9212	-11.5694	-42.7238	-21.3467	-21.8108	-18.0687	-45.1579	-31.6725	-18.9992	-16.164	-38.6237	-48.7688	-23.1727	-32.4199	-39.0286	-18.9446	-10.0234	-16.9192	-38.8785	-13.9328	-15.8262
		21	-48.5313	19.4656	-45.7611	-12.0204	14.4949	-27.385	-43.9796	-34.0042	-16.3803	-49.3403	-63.6007	-30.0684	-8.96691	-29.248	-29.248	-24.7247	-43.959	-49.9478	-16.4552	-30.3594	-38.8328	-64.3592	-47.2441	-47.3853	-68.4748	-60.352	-33.9968	-8.99937	-40.4975	-18.1935	-18.1687	-15.7105	-43.9003	-29.2351	-18.5671	-14.1851	-36.2145	-47.4032	-22.4979	-30.322	-36.6017	-18.2546	-4.44973	-15.8536	-36.6419	-11.7565	-12.3357
		22	-47.4076	22.248	-42.5878	-6.5959	18.9654	-25.4469	-42.1126	-31.6117	-13.6811	-47.1609	-62.5703	-28.1952	-4.89582	-26.4267	-26.4267	-19.9129	-43.1538	-47.1476	-13.1627	-28.0495	-36.1332	-61.5164	-44.0147	-43.8081	-67.5905	-58.6448	-28.904	-6.52421	-38.2666	-15.3362	-15.2777	-13.8255	-42.4362	-26.9184	-17.4488	-12.4135	-34.1619	-46.0182	-22.1914	-28.4652	-34.155	-17.3088	-0.179892	-14.8829	-34.4503	-10.5418	-8.87731
		23	-46.5321	24.5375	-39.369	-1.26712	23.0906	-23.4515	-40.1815	-29.2069	-11.2942	-44.6344	-61.541	-26.3453	-0.714509	-23.6197	-23.6197	-15.4531	-42.3787	-44.1432	-10.3078	-25.9123	-33.4393	-58.3033	-40.8049	-39.9616	-66.6048	-56.773	-23.671	-4.06268	-36.0303	-12.7242	-13.007	-12.349	-40.843	-24.5314	-15.2894	-10.82	-32.5103	-44.611	-22.1083	-26.7985	-31.7272	-16.3477	3.60324	-14.0248	-32.1602	-10.2456	-5.52669
		24	-45.9076	26.59	-36.0926	3.7	26.6347	-21.3669	-38.1945	-26.8085	-8.859	-41.882	-60.5209	-24.4713	3.5016	-20.9218	-20.9218	-11.4149	-41.6609	-40.8813	-8.04123	-23.9252	-30.7348	-54.8742	-37.6274	-35.9092	-65.5537	-54.7336	-18.3889	-1.6882	-33.7835	-10.2622	-11.2163	-11.3792	-39.1764	-21.9627	-12.228	-9.38405	-31.2362	-43.1566	-22.0826	-25.1653	-29.3503	-15.6004	7.1244	-13.2164	-29.6896	-10.4175	-2.317
		25	-45.5803	28.9732	-32.8117	8.20526	29.8324	-19.1797	-36.1658	-24.4369	-6.12094	-39.0618	-59.4932	-22.564	7.66071	-18.4217	-18.4217	-7.96983	-41.0056	-37.4113	-6.309	-22.1089	-28.008	-51.1356	-34.4865	-31.8123	-64.4269	-52.5545	-12.9981	0.652903	-31.518	-7.99544	-9.75364	-11.0511	-37.4376	-19.2906	-8.31094	-8.14629	-30.2692	-41.5991	-22.0003	-23.452	-27.0425	-15.2592	9.83939	-12.3926	-27.0239	-10.3294	0.725805
		26	-45.4469	31.786	-29.57	12.2827	32.7802	-16.9051	-34.1272	-22.0873	-3.57228	-36.048	-58.4309	-20.6187	11.6756	-16.1796	-16.1796	-5.41362	-40.3884	-33.9097	-4.90009	-20.5937	-25.213	-47.4959	-31.439	-27.8154	-63.2061	-50.236	-7.48819	3.03647	-29.2258	-5.99064	-8.24124	-11.3489	-35.578	-16.666	-3.46402	-7.07987	-29.5264	-39.8904	-21.6889	-21.6557	-24.7538	-15.2436	11.4995	-11.5849	-24.1807	-9.65051	3.54236
		27	-45.3229	34.8076	-26.4773	15.9763	35.4303	-14.6203	-32.1123	-19.74	-1.54265	-32.8411	-57.2791	-18.6223	15.4492	-14.2048	-14.2048	-3.82627	-39.757	-30.5474	-3.61059	-19.5604	-22.3038	-44.006	-28.5454	-23.9777	-61.868	-47.7645	-2.0304	5.33994	-26.9035	-4.20592	-6.38953	-11.9459	-33.5234	-14.2684	1.7772	-6.07071	-28.9127	-38.0063	-20.937	-19.9027	-22.4423	-15.2128	12.0916	-10.8801	-21.2412	-8.34688	6.21326
		28	-45.0235	37.9775	-23.6422	19.2448	37.9368	-12.4527	-30.1207	-17.3998	0.433296	-29.5818	-55.9794	-16.5517	18.8926	-12.468	-12.468	-3.03796	-39.0356	-27.2627	-2.35539	-19.0199	-19.2852	-40.8869	-25.7992	-20.2626	-60.3885	-45.1536	3.21484	7.48493	-24.5479	-2.49858	-4.4915	-12.6036	-31.2283	-12.1539	7.03396	-5.04929	-28.3861	-35.9429	-19.7334	-18.2658	-20.1544	-15.1588	11.5978	-10.36	-18.4129	-6.48614	8.88925
		29	-44.4636	41.3582	-21.0943	22.0188	40.5495	-10.4825	-28.1503	-15.1083	2.76994	-26.2536	-54.5062	-14.3532	21.9449	-10.9349	-10.9349	-2.85325	-38.1642	-24.162	-0.890254	-18.8208	-16.1458	-37.856	-23.1526	-16.7338	-58.7974	-42.419	8.08448	9.57074	-22.1592	-0.743306	-2.89209	-13.0386	-28.7758	-10.3146	11.9969	-4.01099	-27.8373	-33.7607	-18.0969	-16.7107	-17.9878	-15.0467	9.89089	-10.0697	-15.8867	-4.28046	11.7132
		30	-43.6135	44.9699	-18.7965	24.2284	42.8357	-8.61323	-26.2233	-12.8538	5.44468	-22.8058	-52.8347	-11.9844	24.6952	-9.56304	-9.56304	-3.00029	-37.1304	-21.4142	0.974608	-18.7484	-12.8758	-34.0564	-20.5615	-13.482	-57.1096	-39.5798	12.5829	11.6562	-19.7435	1.04507	-1.61752	-12.8692	-26.2987	-8.55143	17.0911	-2.94974	-27.2515	-31.5425	-16.073	-15.2197	-15.9201	-14.8281	6.94171	-9.9077	-13.6037	-1.94234	14.7661
		31	-42.4144	48.7133	-16.6738	25.8602	44.0619	-6.67259	-24.3546	-10.601	8.22886	-19.477	-50.9403	-9.47494	27.2619	-8.28773	-8.28773	-3.30769	-35.9322	-18.8961	3.28504	-18.7153	-9.4934	-30.1533	-18.0078	-10.5625	-55.283	-36.634	16.5604	13.8115	-17.3096	2.66973	-0.321555	-12.1392	-23.8023	-6.97289	21.9909	-1.81749	-26.6234	-29.3427	-13.7069	-13.9025	-13.7158	-14.5447	3.15376	-9.84056	-11.425	0.392744	17.9956
		32	-40.7802	52.3225	-14.6703	26.8659	44.2779	-4.54865	-22.5344	-8.32736	10.7448	-16.5817	-48.7893	-6.86459	29.7879	-7.03511	-7.03511	-3.79318	-34.5834	-16.4311	5.99222	-18.799	-6.0793	-26.6544	-15.5363	-8.07711	-53.2739	-33.5752	19.9262	16.0194	-14.8586	3.86165	1.10161	-10.9575	-21.1961	-5.82975	26.5261	-0.511821	-25.9433	-27.159	-11.0266	-12.8504	-11.4167	-14.0732	-0.988647	-9.89302	-9.33825	2.71396	21.2479
		33	-38.6998	55.3502	-12.7394	27.4274	44.6121	-2.20846	-20.7676	-6.02732	13.0596	-14.3698	-46.3533	-4.1915	32.4339	-5.73759	-5.73759	-4.46185	-33.0891	-14.0156	9.14245	-18.8686	-2.70941	-23.4733	-13.237	-6.05671	-51.0559	-30.4173	22.7301	18.2282	-12.398	4.60199	2.6403	-9.39103	-18.4336	-5.15927	31.2248	1.04966	-25.1752	-24.9591	-8.08442	-12.0205	-9.21883	-13.4196	-4.96343	-9.9756	-7.31048	4.96875	24.3082
		34	-36.2457	57.5516	-10.8617	27.3747	45.7543	0.333031	-19.0737	-3.71286	15.3831	-12.8221	-43.6569	-1.49419	35.2547	-4.36405	-4.36405	-5.13134	-31.4407	-11.683	12.6457	-18.8004	0.60213	-20.9481	-11.103	-4.30268	-48.5741	-27.1599	25.1175	20.304	-9.94613	5.18512	4.27185	-7.62253	-15.5585	-4.87471	35.9614	2.9073	-24.3149	-22.7368	-4.80869	-11.321	-7.28812	-12.216	-8.33597	-10.0178	-5.32946	7.16995	27.0695
		35	-33.5215	59.0842	-9.04926	26.126	47.7613	3.02089	-17.453	-1.32842	17.8835	-11.6945	-40.7751	1.18742	38.0981	-2.90251	-2.90251	-5.70798	-29.6364	-9.43029	16.2732	-18.661	3.81856	-18.7548	-9.06421	-2.63588	-45.8155	-23.7925	27.4528	22.1349	-7.51661	5.77553	5.97398	-5.58365	-12.6847	-4.71209	39.8694	5.03888	-23.3441	-20.5354	-1.269	-10.6595	-5.6064	-11.0783	-10.7381	-9.94258	-3.38043	9.39563	29.6437
		36	-30.5926	60.4566	-7.3254	23.9345	50.4084	5.82566	-15.8984	1.20369	20.6416	-10.7275	-37.7409	3.8133	40.7422	-1.33089	-1.33089	-6.13258	-27.7016	-7.24161	19.8209	-18.4361	6.87555	-16.7409	-7.02734	-1.03153	-42.913	-20.3069	30.3228	23.7606	-5.11031	6.27375	7.97878	-3.08836	-9.87157	-4.50658	42.5442	7.35762	-22.1814	-18.4193	2.27147	-9.9559	-3.92519	-10.4697	-11.9689	-9.64923	-1.44524	11.7184	32.1376
		37	-27.5333	61.9774	-5.69688	21.6849	53.4661	8.67031	-14.3686	3.89732	23.4492	-9.70256	-34.5797	6.33896	43.0431	0.376534	0.376534	-6.37649	-25.6788	-5.07627	23.1473	-17.8536	9.74122	-15.4074	-4.94437	0.460486	-40.0449	-16.7147	34.1606	25.2303	-2.71326	6.5906	10.2561	-0.193798	-7.11749	-4.2019	43.6741	9.81561	-20.9427	-16.4326	5.63739	-9.13319	-2.09602	-9.80853	-11.8228	-9.0627	0.512295	14.2854	34.5036
		38	-24.3836	63.8047	-4.14553	20.041	56.4723	11.4969	-12.8213	6.70833	25.8468	-8.38046	-31.3463	8.74511	45.0229	2.248	2.248	-6.64169	-23.6049	-2.89597	26.1325	-16.6845	12.444	-14.2635	-2.83855	1.7751	-37.2895	-13.0318	38.8162	26.435	-0.307504	6.78321	12.8449	2.89289	-4.39389	-3.82171	43.5392	12.4144	-19.7591	-14.551	8.92986	-8.15755	-0.152662	-9.08384	-10.1243	-8.19385	2.35615	16.9178	36.652
		39	-21.1834	66.0165	-2.62467	19.3541	58.9251	14.2589	-11.216	9.63461	27.6812	-6.76018	-28.0652	11.0291	46.8128	4.32461	4.32461	-6.95679	-21.4906	-0.629625	28.6279	-14.9088	15.1167	-12.6517	-0.758809	2.91623	-34.66	-9.24352	43.7454	27.4747	2.11725	7.04321	15.5622	5.88793	-1.70191	-3.54249	42.7846	15.1227	-18.5369	-12.7134	12.2823	-7.0898	1.82462	-8.4358	-7.6882	-7.07231	3.84197	19.4113	38.5871
		40	-18.0015	68.5712	-1.03482	19.6341	60.4115	16.9191	-9.53295	12.7384	29.2888	-4.76396	-24.7421	13.2035	48.5916	6.631	6.631	-7.24393	-19.3351	1.76617	30.5502	-12.6841	17.8298	-10.8283	1.25297	3.99459	-32.157	-5.36036	48.4847	28.6706	4.56318	7.53197	18.266	8.57997	0.8743	-3.45291	42.1491	17.9241	-17.2414	-10.8754	15.6039	-6.00267	3.82447	-7.67317	-5.00485	-5.73641	4.76669	21.7577	40.4446
		41	-14.8379	71.3367	0.740999	20.7875	60.8942	19.532	-7.76645	16.0258	30.9277	-2.25949	-21.4246	15.2728	50.5939	9.16572	9.16572	-7.52827	-17.1296	4.24001	31.8574	-10.1735	20.544	-8.68089	3.23108	5.1592	-29.7271	-1.42433	52.9067	30.0905	7.02362	8.26453	20.9745	10.9827	3.31165	-3.45991	41.7956	20.7916	-15.8118	-9.00286	18.7032	-4.87814	5.84816	-5.97551	-2.30221	-4.19613	5.15434	23.959	42.287
		42	-11.6283	74.1727	2.70954	22.4525	60.7916	22.1733	-5.92123	19.395	32.5998	0.596629	-18.1918	17.2201	52.9199	11.9121	11.9121	-7.55104	-14.8493	6.81038	32.6868	-7.48171	23.2276	-6.19394	5.2103	6.44952	-27.355	2.51138	56.9774	31.7357	9.48908	9.23551	23.3577	13.3665	5.70477	-3.49156	42.1162	23.6608	-14.2107	-7.08929	21.5797	-3.69061	7.76551	-3.00448	0.220978	-2.44912	5.13163	26.0352	43.9881
		43	-8.28003	76.7269	4.76245	24.2179	60.417	24.8315	-3.9948	22.7768	34.2213	3.75251	-15.1271	18.9989	55.4886	14.7732	14.7732	-7.01561	-12.4826	9.49469	33.2305	-4.68085	25.8499	-3.26022	7.18802	7.78715	-25.1126	6.40851	60.6493	33.5328	11.9534	10.4887	25.2762	15.8668	8.08695	-3.5176	42.7923	26.4787	-12.4512	-5.12949	24.2407	-2.49787	9.45724	0.536517	2.15982	-0.537755	4.82626	27.8904	45.4064
		44	-4.81648	78.5341	6.74215	25.8265	60.0319	27.4451	-1.97079	26.1549	35.4572	7.05314	-12.3039	20.5712	58.1487	17.6139	17.6139	-5.8482	-10.0465	12.173	33.6584	-1.846	28.3698	0.401377	9.19158	9.09759	-23.0648	10.2506	63.985	35.3962	14.4158	12.0361	26.7226	18.5634	10.4152	-3.46095	43.5661	29.1915	-10.5741	-3.10651	26.6718	-1.36156	11.1239	4.24147	3.77318	1.51096	4.38471	29.4094	46.442
		45	-1.30153	79.3613	8.54952	27.1494	60.2494	29.9924	0.185383	29.4442	35.996	10.2343	-9.7329	21.9857	60.7616	20.3629	20.3629	-3.87764	-7.55721	14.8078	34.0111	0.984402	30.722	4.35203	11.2265	10.4516	-21.2411	14.0124	67.4529	37.2383	16.8794	13.7826	27.6377	21.3985	12.6448	-3.26742	43.9101	31.7058	-8.49467	-1.05784	28.7914	-0.283444	12.9541	8.45062	5.35507	3.68078	3.97729	30.768	47.0527
		46	2.21439	79.2888	10.1766	28.2361	61.4487	32.4402	2.48938	32.4658	35.9692	13.0865	-7.36775	23.3426	63.2214	23.0216	23.0216	-1.00347	-5.03208	17.4173	34.3712	3.76397	32.8829	8.12495	13.2666	11.9276	-19.6445	17.6483	71.6167	38.9973	19.3394	15.6271	28.0197	24.1877	14.7344	-2.74513	43.4825	33.9751	-6.15029	0.940427	30.5082	0.797875	14.8883	13.4717	6.63119	5.93127	3.64313	32.2349	47.353
		47	5.68992	78.8406	11.6615	29.1574	63.4186	34.785	4.91163	35.0951	35.7116	15.6674	-5.13426	24.7321	65.4155	25.6142	25.6142	2.74559	-2.49421	20.0469	34.8472	6.45847	34.8964	11.5795	15.2969	13.5734	-18.2083	21.0987	76.6966	40.5973	21.7899	17.5299	28.115	26.7142	16.6658	-2.02154	42.5904	36.0565	-3.65385	2.85094	31.8089	2.00171	16.9157	19.3977	7.90766	8.33323	3.36998	33.88	47.5253
		48	9.12177	78.6275	13.0482	30.0191	65.9239	37.0339	7.43898	37.371	35.4627	18.1335	-3.00272	26.179	67.2198	28.1285	28.1285	7.22702	0.0379521	22.768	35.5265	8.97039	36.8334	14.8048	17.3163	15.5139	-16.8265	24.3565	82.762	42.0569	24.2276	19.5291	28.2712	28.7789	18.4683	-1.10613	41.7307	38.0206	-1.10784	4.72774	32.782	3.38	19.1155	25.7187	9.60923	10.9168	3.34845	35.6712	47.8382
		49	12.512	78.9518	14.3872	30.798	68.5455	39.1883	10.0555	39.4582	35.4063	20.4232	-0.973883	27.6779	68.5407	30.5039	30.5039	12.1991	2.5432	25.6241	36.5737	11.3174	38.7054	17.669	19.2889	17.817	-15.3737	27.4287	89.5844	43.4276	26.6574	21.6138	28.5532	30.5963	20.1612	0.106009	40.9971	39.9108	1.40514	6.67457	33.6364	4.88704	21.5528	31.6525	11.4388	13.6424	3.66138	37.5013	48.4187
		50	15.8086	79.624	15.7289	31.2635	70.7866	41.2402	12.7272	41.4663	35.5871	22.46	0.965228	29.2109	69.3926	32.6722	32.6722	17.3504	4.99506	28.5895	37.9504	13.595	40.4764	20.0966	21.2072	20.3537	-13.7868	30.3409	96.5574	44.7834	29.0782	23.6898	29.082	32.2917	21.775	1.66409	40.3666	41.8134	3.78873	8.74938	34.6265	6.44284	24.171	37.2836	13.4058	16.4782	4.19945	39.2774	49.4748
		51	18.9215	80.2801	17.0911	31.2029	72.3777	43.224	15.4312	43.3881	35.9035	24.3391	2.81748	30.7236	69.9376	34.6225	34.6225	22.6942	7.37407	31.6441	39.5602	15.8005	42.1347	22.349	23.1356	22.9847	-12.0711	33.1575	103.17	46.1908	31.4835	25.6425	30.2849	33.7892	23.3268	3.52172	39.6529	43.7886	5.99541	10.9397	35.8445	8.07041	26.7325	42.8077	15.511	19.4812	4.91701	40.8539	51.1058
		52	21.757	80.7919	18.4579	30.4487	73.6965	45.1706	18.1573	45.1528	36.4025	26.3001	4.6175	32.1755	70.4952	36.3739	36.3739	28.2877	9.67721	34.8472	41.2776	17.8445	43.7209	24.1256	25.1528	25.6944	-10.2111	35.9084	109.024	47.6704	33.872	27.3878	32.1644	35.1018	24.8094	5.66757	39.0391	45.8112	8.16694	13.1841	37.4108	9.9114	29.0715	48.2249	17.7353	22.6053	5.73791	42.1368	53.0632
		53	24.1047	81.1223	19.7936	29.0931	74.9275	47.0832	20.9086	46.7265	37.1594	28.3561	6.39167	33.5893	71.3415	37.9968	37.9968	33.9976	11.9158	38.2549	42.9767	19.7042	45.2871	25.5971	27.3548	28.3199	-8.18971	38.5638	113.752	49.2352	36.2437	28.9166	34.5085	36.2967	26.2757	8.02098	38.8349	47.852	10.4061	15.4636	39.317	12.0388	31.1975	53.4685	20.0471	25.7601	6.54474	43.1472	55.0703
		54	25.7871	81.4757	21.0794	27.6042	76.0748	48.9395	23.6466	48.1569	38.172	30.1511	8.17184	35.0224	72.618	39.5532	39.5532	39.6081	14.1237	41.7344	44.5977	21.3562	46.8439	26.9324	29.7884	30.6934	-6.01461	41.0679	117.329	50.8647	38.5914	30.335	36.9785	37.3241	27.8027	10.4997	38.5261	49.8738	12.6675	17.7728	41.3956	14.394	33.3162	58.329	22.4632	28.9095	7.19332	43.93	57.1128
		55	26.7333	81.8917	22.3299	26.5629	77.6452	50.6984	26.3239	49.507	39.5112	31.4248	9.9883	36.5128	74.2998	41.0441	41.0441	44.9273	16.3497	45.0754	45.9892	22.8258	48.4144	27.766	32.428	32.8132	-3.72848	43.3941	119.849	52.5539	40.8994	31.7847	39.4445	38.1954	29.4015	13.1815	37.7253	51.8147	14.8993	20.1124	43.5918	16.8915	35.4048	62.6822	24.9578	32.0456	7.58531	44.579	59.2428
		56	27.0073	82.1193	23.5658	26.0561	79.3747	52.3463	28.8927	50.818	41.2452	32.3578	11.8697	38.0833	76.2238	42.4115	42.4115	49.8385	18.6298	48.1949	47.102	24.156	50.0369	27.9093	35.2312	34.6787	-1.40612	45.5615	121.426	54.1852	43.1369	33.3616	41.8668	38.9257	31.038	15.9225	36.5141	53.6051	17.1361	22.4897	45.8944	19.4042	37.326	66.4495	27.6894	35.1091	7.70611	45.3232	61.4141
		57	26.8157	82.0946	24.816	25.944	81.3527	53.9182	31.335	52.0917	43.0013	33.2711	13.8385	39.7554	78.2329	43.5939	43.5939	54.0365	20.9666	51.2103	47.9938	25.3347	51.7142	27.1785	38.1297	36.2377	0.897241	47.5832	122.282	55.6063	45.279	34.9783	44.0065	39.5483	32.6651	18.6428	35.2843	55.2219	19.5674	24.8937	48.1283	21.8467	38.9607	69.5714	30.6103	38.0359	7.69484	46.2894	63.5618
		58	26.4354	81.7558	26.1429	26.0469	83.5922	55.4439	33.6498	53.3181	44.5008	34.3572	15.8901	41.5355	80.1478	44.6195	44.6195	56.9094	23.3217	54.091	48.654	26.4339	53.4098	26.5392	41.0709	37.4857	3.1619	49.4839	122.877	56.8896	47.3069	36.5492	45.63	40.0876	34.1754	21.4915	34.8943	56.6645	22.2636	27.2933	50.1555	24.227	40.2257	72.1551	33.6702	40.7832	7.73307	47.5291	65.6586
		59	26.1817	81.1439	27.6164	26.1048	85.9697	56.9275	35.8553	54.5224	45.8278	35.6693	17.9965	43.3965	81.7748	45.5911	45.5911	58.2259	25.6424	56.7569	48.8617	27.5836	55.1197	26.9286	44.0396	38.5294	5.42753	51.2749	123.764	58.162	49.2389	38.0117	46.6096	40.6401	35.47	24.3846	35.9911	57.9134	25.1919	29.6745	51.9159	26.5905	41.1588	74.687	37.0167	43.3176	7.88729	49.0118	67.6635
		60	26.3441	80.3528	29.2242	26.1278	88.3832	58.3455	37.9683	55.7515	46.9798	37.2317	20.1374	45.2964	82.9518	46.5804	46.5804	58.1806	27.912	59.228	48.604	28.8943	56.8837	28.1645	46.9953	39.5023	7.72094	52.9248	125.115	59.4463	51.0993	39.2715	47.1765	41.3029	36.6046	27.2513	38.8676	58.9809	28.2425	32.0209	53.3281	28.9799	41.8773	77.5869	40.6901	45.6628	8.19012	50.6781	69.5414
		61	27.0798	79.3381	30.9128	26.344	90.5927	59.72	40.0083	57.0451	47.9774	39.1228	22.3119	47.1822	83.7388	47.6259	47.6259	57.1478	30.1477	61.5355	48.2325	30.3968	58.6893	29.8983	49.901	40.5095	10.059	54.4103	126.73	60.6475	52.9088	40.2378	47.5526	42.1984	37.7056	30.0491	43.6123	59.934	31.3116	34.302	54.4379	31.4144	42.6234	80.6087	43.9187	47.8577	8.6773	52.3675	71.3458
		62	28.365	78.1219	32.6257	26.9815	92.5729	61.0986	42.0161	58.4194	49.1745	41.2042	24.4932	49.0386	84.3862	48.7393	48.7393	55.7215	32.3561	63.6473	48.0643	32.014	60.4861	32.0967	52.7237	41.5999	12.4308	55.6875	128.318	61.652	54.6676	40.9365	48.0593	43.3312	38.8243	32.7128	48.634	60.8838	34.4161	36.4719	55.2344	33.8313	43.6283	83.4511	46.3371	50.0032	9.37388	54.0223	73.2647
		63	30.0125	76.6653	34.3509	28.1608	94.4533	62.558	44.0299	59.8803	50.928	43.3125	26.6883	50.897	85.0411	49.9437	49.9437	54.5287	34.4968	65.5601	48.3337	33.6906	62.2777	34.8713	55.4289	42.7434	14.7774	56.7326	129.751	62.4729	56.3776	41.4445	48.9823	44.6444	39.9237	35.1863	53.1402	61.9275	37.5589	38.5064	55.6246	36.1933	44.9506	85.961	48.1207	52.2192	10.4094	55.5551	75.4635
		64	31.889	75.1819	36.084	29.8935	96.2694	64.1196	46.0554	61.449	53.4077	45.3749	28.9227	52.7775	85.6917	51.3114	51.3114	53.835	36.5291	67.2643	49.1494	35.3627	64.0643	37.7092	57.9793	43.9022	17.0629	57.5669	131.166	63.1793	58.0383	41.8346	50.1484	46.0526	40.9622	37.5534	56.7525	63.1481	40.6288	40.4079	55.7789	38.5283	46.4873	87.8802	49.3612	54.6015	11.8568	56.9262	78.0216
		65	33.9538	73.9766	37.8074	32.0933	97.7358	65.7072	48.0716	63.1426	56.0737	47.2807	31.1787	54.6582	86.2865	52.9095	52.9095	53.7785	38.4539	68.7726	50.2971	36.9891	65.8018	40.0854	60.3584	45.0779	19.3401	58.209	132.469	63.8136	59.6642	42.1295	51.3449	47.5138	41.9512	39.766	59.6321	64.5836	43.4514	42.1877	56.0014	40.8014	48.0894	89.2246	50.2826	57.1835	13.6951	58.2646	80.9811
		66	36.1018	73.2735	39.5243	34.6634	99.0359	67.2596	50.0736	64.9555	58.7113	48.9614	33.4141	56.4995	86.8492	54.7315	54.7315	54.3544	40.2996	70.0806	51.6163	38.6161	67.4586	42.0987	62.591	46.3943	21.6828	58.6883	133.304	64.5427	61.2781	42.4083	52.5426	49.0653	42.9643	41.8443	63.0431	66.2223	45.9021	43.8642	56.4814	42.9793	49.6559	90.3154	50.792	59.8923	15.8537	59.6872	84.2393
		67	38.1972	73.1213	41.2739	37.4643	100.381	68.7715	52.0729	66.8652	61.3004	50.478	35.5832	58.2835	87.41	56.7086	56.7086	55.4307	42.0717	71.1044	53.0526	40.266	69.0175	43.666	64.7094	48.0913	24.1554	58.9995	133.525	65.3965	62.9023	42.8279	53.9986	50.632	44.0951	43.8873	67.7122	68.0448	48.071	45.4402	57.3168	45.1197	51.1485	91.4397	51.3674	62.5576	18.2513	61.2211	87.6149
		68	40.1427	73.4907	43.0945	40.4014	101.54	70.2275	54.0899	68.8466	63.7014	51.878	37.6757	60.0019	87.9382	58.7641	58.7641	56.9137	43.7535	71.8191	54.4818	41.924	70.4811	44.9572	66.7607	50.34	26.8182	59.1375	133.18	66.4006	64.5519	43.4573	55.824	52.2996	45.3842	45.7539	73.1835	70.0274	50.0308	46.9067	58.5339	47.299	52.6226	92.5069	53.0214	65.054	20.7967	62.8639	91.0992
		69	41.9047	74.318	44.9755	43.404	102.175	71.6128	56.1408	70.8654	65.9614	53.2622	39.703	61.6301	88.3894	60.8672	60.8672	58.5761	45.3334	72.3631	55.9057	43.5359	71.8686	46.2844	68.8042	53.2028	29.6881	59.1258	132.279	67.4874	66.2293	44.2652	57.9437	54.1309	46.8067	47.3443	78.9795	72.1176	51.8416	48.2499	60.0616	49.5771	54.1495	93.5148	55.9282	67.3244	23.405	64.6364	94.7036
		70	43.5025	75.517	46.8778	46.2883	102.303	72.9344	58.1819	72.8429	68.107	54.6648	41.6641	63.1236	88.7205	63.0329	63.0329	60.1777	46.8354	72.9125	57.4421	45.0962	73.1908	47.8385	70.8548	56.6842	32.7333	58.9962	131.057	68.4389	67.9311	45.2594	60.3276	55.968	48.3332	48.7409	84.3676	74.2309	53.6683	49.4628	61.8527	51.9102	55.7438	94.5551	59.463	69.3709	26.1018	66.4548	98.3417
		71	44.9494	76.7325	48.7807	49.0659	102.385	74.2266	60.1297	74.6902	70.0953	56.1941	43.5187	64.4527	88.9829	65.232	65.232	61.4143	48.3173	73.5147	58.8989	46.6037	74.4907	49.4642	72.8856	60.6751	35.9072	58.805	129.728	69.2835	69.6413	46.497	62.9327	57.87	49.9492	49.984	88.7677	76.2978	55.6358	50.5731	63.8705	54.1621	57.2796	95.5306	62.9623	71.16	28.8777	68.1509	101.953
		72	46.3095	77.6919	50.6972	51.7761	102.604	75.4789	61.9335	76.3492	71.3651	57.8104	45.2167	65.5986	89.1548	67.3896	67.3896	62.1366	49.8211	74.2291	60.1179	48.0297	75.8042	50.917	74.8954	64.8981	39.1382	58.5931	128.506	70.1145	71.3314	47.9623	65.4616	59.8858	51.6419	51.0681	92.3864	78.2565	57.7359	51.6428	65.9493	56.2774	58.7564	96.1694	65.7548	72.6406	31.6574	69.6834	105.457
		73	47.7462	78.4039	52.6447	54.3912	102.898	76.6537	63.5513	77.8346	72.2178	59.3184	46.7586	66.5315	89.2245	69.4643	69.4643	62.5976	51.3474	75.1166	61.1246	49.3796	77.1202	51.938	76.8981	69.0226	42.332	58.3678	127.676	71.0278	72.9769	49.5704	67.3212	61.7988	53.3721	51.8983	95.3535	80.0119	59.8602	52.7446	67.8997	58.2745	60.2168	96.6955	67.8009	73.9151	34.4281	70.9795	108.794
		74	49.3459	79.0431	54.5939	56.8754	103.225	77.7667	64.9953	79.2088	73.0511	60.5881	48.18	67.2523	89.2458	71.4678	71.4678	63.0907	52.8914	76.2282	61.784	50.7112	78.3961	52.7426	78.876	72.7632	45.4229	58.1042	127.269	71.8256	74.5659	51.3016	68.3635	63.4663	55.1273	52.6781	97.7823	81.4775	61.9552	53.9386	69.6735	60.139	61.6867	97.3059	69.5891	75.1073	37.2133	71.894	111.885
		75	51.1119	79.8569	56.5016	59.1868	103.674	78.8301	66.3048	80.527	73.9544	61.656	49.4947	67.8196	89.2841	73.428	73.428	63.6356	54.4547	77.5636	62.1438	52.0651	79.6292	53.1823	80.7951	75.8353	48.4116	57.7734	127.007	72.4841	76.0964	53.191	69.0868	64.8268	56.8986	53.4486	100.547	82.6499	64.0939	55.253	71.3207	61.8429	63.1932	98.0725	71.4323	76.2904	40.136	72.4435	114.549
		76	53.0321	80.9176	58.3527	61.2615	104.116	79.8469	67.477	81.8073	74.8804	62.6633	50.6801	68.3361	89.3917	75.351	75.351	64.0699	56.0165	79.0768	62.654	53.4574	80.8195	53.5385	82.6432	78.0532	51.3203	57.3919	126.807	73.1105	77.5601	55.2875	69.9001	65.6973	58.5976	54.1417	103.986	83.5688	66.2883	56.7097	72.8654	63.4035	64.7937	98.9919	73.1958	77.513	43.4296	72.7636	116.704
		77	55.0355	82.0842	60.1705	63.1577	104.641	80.8173	68.5188	83.0601	75.992	63.717	51.7125	68.8835	89.5163	77.2	77.2	64.4974	57.5391	80.7305	63.4688	54.8819	81.9441	54.2508	84.4184	79.3142	54.1207	57.0345	126.699	73.8545	78.9554	57.6177	70.8393	65.9788	60.1597	54.6968	107.44	84.2605	68.3643	58.3187	74.3131	64.8928	66.449	100.022	74.3907	78.8204	47.2434	73.0794	118.186
		78	57.0779	83.2522	61.9734	65.0296	105.009	81.7545	69.4315	84.2726	77.3182	64.9107	52.5986	69.522	89.5719	78.9343	78.9343	65.1578	58.995	82.4884	64.4774	56.3714	82.9615	55.1761	86.1122	79.7119	56.7396	56.7759	126.494	74.7026	80.2921	60.0859	72.0369	65.6385	61.5942	54.9559	110.748	84.7336	70.1167	60.0984	75.6953	66.3799	68.0182	101.248	74.9267	80.1937	51.3484	73.6081	118.778
		79	59.0898	84.3947	63.7685	66.9467	105.001	82.6989	70.2309	85.427	78.6466	66.2689	53.3786	70.294	89.5926	80.5677	80.5677	66.1775	60.3711	84.2567	65.7804	57.9647	83.8299	56.2995	87.7444	79.4172	59.0968	56.6243	125.983	75.5873	81.5822	62.5474	73.6257	65.0465	62.9484	55.379	113.418	85.0061	71.3721	62.056	77.0583	67.8841	69.4068	102.633	75.1854	81.4983	55.4803	74.4721	118.495
		80	61.0083	85.4621	65.5772	68.8365	104.74	83.6901	70.9273	86.5293	79.9802	67.7974	54.1226	71.2307	89.6811	82.0993	82.0993	67.4679	61.6726	85.9593	67.3115	59.6388	84.5572	57.3796	89.311	78.5783	61.1593	56.5769	125.189	76.4717	82.8339	64.9319	75.3302	64.9612	64.2431	56.1109	114.464	85.1293	72.1829	64.1321	78.3921	69.3633	70.6772	104.108	75.6443	82.6672	59.4379	75.6307	117.631
		81	62.8452	86.3771	67.4043	70.5507	104.399	84.7068	71.4881	87.5963	81.4227	69.4619	54.9112	72.3348	89.8143	83.5191	83.5191	68.9386	62.9206	87.5678	68.9019	61.3752	85.2096	58.4823	90.7917	77.4168	62.9276	56.6526	124.28	77.2914	84.0501	67.2271	76.8841	65.6867	65.4539	56.945	114.282	85.1907	72.6404	66.2439	79.676	70.7432	71.9814	105.925	76.8033	83.6835	62.9302	76.9624	116.419
		82	64.7016	87.1268	69.2202	71.9468	104.02	85.7199	71.9093	88.6672	82.9323	71.1854	55.788	73.6043	89.924	84.8425	84.8425	70.5203	64.1297	89.0594	70.5031	63.0917	85.8634	59.7402	92.182	76.087	64.4068	56.9028	123.532	77.9971	85.2396	69.3806	78.1278	67.3048	66.5945	57.6654	114.061	85.2692	72.8087	68.3008	80.8589	71.9679	73.4097	108.178	78.4486	84.5421	65.849	78.3594	114.863
		83	66.6087	87.7131	70.9736	72.9869	103.768	86.7331	72.2169	89.8116	84.4107	72.7695	56.789	75.0117	89.9783	86.0707	86.0707	72.1261	65.32	90.4111	72.0806	64.7028	86.5664	60.8984	93.4523	74.632	65.621	57.4308	122.973	78.6001	86.4215	71.4109	79.3047	69.9809	67.7078	58.1697	114.279	85.4128	72.8202	70.2441	81.8924	73.0564	74.8085	110.646	79.9133	85.3007	68.446	79.7166	112.975
		84	68.4653	88.2874	72.6232	73.7805	103.607	87.7588	72.4654	91.1075	85.7184	74.0859	57.9531	76.5145	90	87.1949	87.1949	73.5331	66.5425	91.6139	73.5426	66.1659	87.2764	61.7636	94.5615	73.0555	66.6495	58.285	122.469	79.2395	87.6066	73.3728	80.6438	73.6658	68.8503	58.5036	115.056	85.6322	72.6722	72.0451	82.8383	74.0759	76.0953	113.559	80.8078	86.0333	71.0856	80.8831	110.943
		85	70.1219	88.8694	74.1251	74.5567	103.392	88.8204	72.7228	92.5699	86.7961	75.005	59.284	78.0668	90.0843	88.2067	88.2067	74.7025	67.8601	92.6665	74.9079	67.5543	87.9555	62.9016	95.4308	71.4012	67.6128	59.4807	121.922	79.948	88.7807	75.1916	82.0607	77.9847	70.0671	58.5649	116.738	85.9007	72.2258	73.7001	83.7943	75.0934	77.2375	116.768	81.3164	86.6814	73.9482	81.9164	109.039
		86	71.5287	89.4269	75.4759	75.659	103.41	89.8982	73.0575	94.1031	87.6884	75.53	60.74	79.6154	90.3093	89.0953	89.0953	75.4805	69.2867	93.513	76.2028	68.9427	88.6326	64.3044	96.0246	69.8761	68.6182	60.9961	121.277	80.5956	89.915	76.7245	83.3101	82.4541	71.3747	58.4651	118.261	86.2079	71.5066	75.21	84.7383	76.1522	78.2028	119.919	81.5717	87.2027	77.1241	82.8782	107.342
		87	72.726	90.0766	76.7115	77.1464	103.792	90.9603	73.4885	95.5984	88.6044	75.7904	62.2751	81.0882	90.6754	89.837	89.837	75.6985	70.7863	94.1424	77.3807	70.3124	89.3775	65.3791	96.3545	68.7873	69.73	62.7907	120.579	81.1944	90.9872	78.0637	84.2867	86.6385	72.7726	58.4012	118.664	86.5341	70.6645	76.5804	85.539	77.2559	79.0687	122.398	81.9498	87.6186	80.6862	83.7523	105.734
		88	73.7654	90.7716	77.841	78.7942	104.372	92.0063	74.008	97.0175	89.6728	75.9857	63.8413	82.4361	91.1533	90.4307	90.4307	75.5145	72.2739	94.6334	78.3996	71.6292	90.1295	65.8684	96.4047	68.425	70.9602	64.8459	119.944	81.8578	91.9895	79.3328	85.0234	90.284	74.2643	58.4628	118.11	86.8134	69.7876	77.8342	86.1574	78.3842	79.9404	123.602	82.2303	87.8987	84.6026	84.4966	104.323
		89	74.7257	91.3558	78.8348	80.5356	105.007	93.0039	74.6057	98.286	90.8314	76.2936	65.3915	83.6423	91.7314	90.8895	90.8895	75.2418	73.6646	95.0341	79.3658	72.8761	90.7636	65.4659	96.1514	68.9281	72.2938	67.0915	119.476	82.5926	92.9046	80.4861	85.7461	93.2139	75.8514	58.5945	116.805	87.0176	69.0381	78.9831	86.6558	79.4652	80.859	123.509	82.2991	88.1225	88.8574	85.0681	103.312
		90	75.7765	91.7099	79.6719	82.4004	105.686	93.9278	75.2735	99.269	91.8683	76.7645	66.8918	84.6908	92.3713	91.2272	91.2272	75.137	74.9135	95.4066	80.385	74.0607	91.2504	64.7551	95.6494	70.2905	73.7297	69.446	119.14	83.3068	93.719	81.4751	86.6537	95.3349	77.5379	58.6729	115.117	87.1352	68.6311	80.0493	87.0667	80.4703	81.7843	122.151	82.5811	88.2957	93.3715	85.478	102.68
		91	76.9927	91.8782	80.3553	84.2643	106.343	94.7587	76.0168	99.8949	92.7203	77.4235	68.3081	85.5537	93.0105	91.4515	91.4515	75.483	76.0403	95.7416	81.5495	75.2345	91.6248	64.6083	94.9908	72.3995	75.2718	71.8474	118.742	83.9618	94.4147	82.3455	87.3609	96.6649	79.2777	58.6744	112.81	87.1471	68.5992	81.053	87.4466	81.4359	82.6711	120.109	82.9729	88.3922	98.0586	85.8095	102.38
		92	78.311	91.9484	80.9237	86.0564	106.781	95.4888	76.8287	100.195	93.4016	78.3316	69.6036	86.2239	93.593	91.5732	91.5732	76.297	77.1251	95.9637	82.8185	76.4013	91.9475	65.2828	94.238	75.064	76.9183	74.2428	118.29	84.5757	94.9963	83.1755	87.5546	97.2837	81.0107	58.6149	110.01	87.0817	68.8632	81.9882	87.7672	82.3808	83.5167	117.761	83.3198	88.4147	102.859	86.1166	102.467
		93	79.6006	92.1555	81.437	87.6405	107.044	96.0836	77.7096	100.252	94.0398	79.39	70.7601	86.722	94.0625	91.6088	91.6088	77.333	78.2253	96.0737	84.0477	77.4869	92.2009	66.4268	93.394	77.9142	78.6604	76.5874	117.961	85.0876	95.4666	84.0488	87.5717	97.3427	82.6556	58.5116	107.205	86.9687	69.3092	82.856	87.9841	83.2699	84.349	115.316	83.5473	88.4275	107.654	86.4437	102.918
		94	80.8236	92.719	81.9583	88.8593	107.163	96.5179	78.6455	100.156	94.7263	80.3039	71.7723	87.0809	94.4086	91.567	91.567	78.4267	79.3361	96.1028	85.2417	78.4892	92.3631	68.0546	92.5037	80.4896	80.4674	78.8441	117.77	85.4884	95.8391	85.0706	87.8143	96.9077	84.1653	58.4495	104.371	86.7966	69.7892	83.6788	88.0936	84.0695	85.2779	112.877	83.6469	88.4968	112.051	86.8333	103.566
		95	82.0106	93.6327	82.4921	89.6563	107.157	96.799	79.6127	99.9636	95.3438	81.0953	72.6609	87.3418	94.6463	91.4773	91.4773	79.5095	80.4076	96.1222	86.3814	79.3836	92.4719	69.6989	91.6179	82.4006	82.2591	80.9658	117.639	85.769	96.117	86.2685	88.4	96.0722	85.5177	58.5123	101.65	86.5716	70.2742	84.4714	88.0838	84.7687	86.391	110.375	83.7889	88.6081	115.485	87.2977	104.263
		96	83.1689	94.8429	82.9941	90.1048	106.959	97.0017	80.5714	99.683	95.7459	81.9396	73.4239	87.5174	94.7548	91.3596	91.3596	80.5766	81.406	96.1908	87.4043	80.1787	92.5651	71.1215	90.8238	83.538	83.9179	82.8764	117.515	85.8841	96.319	87.5253	89.1582	94.9932	86.6867	58.7491	99.2748	86.3551	70.7651	85.2358	87.9575	85.3486	87.5726	108.18	84.0481	88.6715	117.467	87.721	104.857
		97	84.2331	96.0798	83.4398	90.3171	106.457	97.1678	81.4578	99.3183	95.9118	82.8387	74.0449	87.6079	94.807	91.1939	91.1939	81.4792	82.3372	96.3089	88.2497	80.8745	92.6315	72.5919	90.2236	84.0458	85.3194	84.557	117.343	85.9586	96.4521	88.7461	89.9868	93.731	87.6012	59.1511	97.1875	86.1851	71.2815	85.9632	87.8221	85.7907	88.6237	106.371	84.4885	88.5905	117.918	88.0241	105.15
		98	85.168	97.1084	83.849	90.4469	105.809	97.3034	82.1975	98.8921	95.863	83.7163	74.511	87.632	94.9118	90.9476	90.9476	82.0694	83.2308	96.4431	88.9205	81.4398	92.6677	73.8965	89.842	84.1153	86.396	85.9988	117.1	86.0431	96.5323	89.7032	90.8099	92.4018	88.2271	59.7246	95.4542	86.0481	71.8396	86.6496	87.8767	86.1393	89.4201	104.929	85.1452	88.3375	117.267	88.205	105.028
		99	85.9679	97.7054	84.2216	90.6612	105.192	97.3714	82.76	98.4376	95.6997	84.5126	74.8478	87.6059	95.1373	90.6046	90.6046	82.34	84.1114	96.5244	89.5243	81.8922	92.6863	74.8162	89.7434	83.9514	87.186	87.2211	116.775	86.1189	96.5647	90.2393	91.5688	91.1437	88.6209	60.3646	94.1257	85.9416	72.44	87.2994	88.1123	86.4733	90.0457	104.169	85.6448	88.0573	115.83	88.2319	104.593
		100	86.6197	97.9069	84.5305	91.0772	104.889	97.359	83.1707	98.039	95.529	85.2026	75.0964	87.5146	95.5295	90.1997	90.1997	82.568	85.0203	96.5175	89.9817	82.3211	92.6871	75.3573	89.957	83.7623	87.7843	88.2655	116.493	86.2016	96.566	90.4158	92.1995	90.0026	88.8698	61.0685	93.3364	85.8912	73.0611	87.9103	88.4536	86.8525	90.5721	104.024	85.614	87.9117	113.889	88.1678	104.024
[truncated: 21 more columns]

## Sheet: Wrist
		Group	Highly-skilled	Highly-skilled	Highly-skilled	Highly-skilled	Highly-skilled	Highly-skilled	Highly-skilled	Highly-skilled	Highly-skilled	Highly-skilled	Highly-skilled	Highly-skilled	Highly-skilled	Highly-skilled	Highly-skilled	Highly-skilled	Highly-skilled	Highly-skilled	Highly-skilled	Highly-skilled	Highly-skilled	Highly-skilled	Highly-skilled	Highly-skilled	Highly-skilled	Highly-skilled	Highly-skilled	Highly-skilled	Highly-skilled	Less-skilled	Less-skilled	Less-skilled	Less-skilled	Less-skilled	Less-skilled	Less-skilled	Less-skilled	Less-skilled	Less-skilled	Less-skilled	Less-skilled	Less-skilled	Less-skilled	Less-skilled	Less-skilled	Less-skilled	Less-skilled
		Time(%)	Sub.1	Sub.2	Sub.3	Sub.4	Sub.5	Sub.6	Sub.7	Sub.8	Sub.9	Sub.10	Sub.11	Sub.12	Sub.13	Sub.14	Sub.15	Sub.16	Sub.17	Sub.18	Sub.19	Sub.20	Sub.21	Sub.22	Sub.23	Sub.24	Sub.25	Sub.26	Sub.27	Sub.28	Sub.29	Sub.30	Sub.31	Sub.32	Sub.33	Sub.34	Sub.35	Sub.36	Sub.37	Sub.38	Sub.39	Sub.40	Sub.41	Sub.42	Sub.43	Sub.44	Sub.45	Sub.46	Sub.47
		0	87.9454	91.3585	119.238	136.827	83.1784	93.8827	116.719	121.517	105.589	114.551	122.035	135.228	118.098	82.0789	107.534	119.52	107.147	136.795	136.795	122.258	114.313	123.339	116.744	125.918	118.623	127.652	118.146	81.6619	100.541	153.964	109.993	128.049	118.099	128.729	132.804	128.648	130.935	130.458	118.124	110.647	120.092	113.888	110.396	127.421	121.683	118.65	117.254
		1	87.5355	91.1084	119.311	136.303	83.3278	94.2337	116.671	121.586	105.618	114.663	122.044	135.201	118.647	82.0044	107.387	119.396	107.188	136.449	136.449	122.673	114.145	122.487	116.108	125.465	118.167	127.305	118.041	81.8341	100.226	153.902	110.046	128.868	117.863	128.566	136.143	128.715	130.796	130.03	118.891	110.677	119.269	115.204	113.917	127.324	122.697	118.208	116.919
		2	86.8696	91.3761	119.274	136.089	83.5494	94.4056	116.6	121.734	105.847	114.836	122.066	135.116	119.224	81.6543	107.338	119.357	106.973	136.142	136.142	123.229	113.864	122.063	115.165	124.932	117.515	126.794	117.706	81.7203	99.7575	154.076	110.418	128.139	117.475	128.4	138.63	128.509	130.526	129.592	119.819	110.758	118.281	116.109	115.414	127.254	124.172	117.077	116.955
		3	86.5494	92.1109	119.252	136.086	83.7886	94.1183	116.52	121.957	106.051	115.916	122.093	135.051	119.446	81.1514	107.287	119.415	106.476	135.955	135.955	123.477	113.585	121.602	114.38	124.592	116.952	126.323	117.908	81.3344	99.3612	154.511	111.068	127.184	117.062	128.354	138.599	128.164	130.233	129.365	118.847	110.911	117.638	116.779	112.121	127.223	125.34	115.823	117.302
		4	86.7527	92.5566	119.326	135.806	83.9628	93.714	116.4	122.267	105.733	118.182	122.096	135.097	119.522	80.5736	107.28	119.453	105.907	135.838	135.838	123.477	113.162	121.172	113.897	124.4	116.553	125.813	118.171	80.9528	98.9992	154.84	111.411	127.383	116.752	128.368	138.597	127.9	130.01	129.275	117.143	111.109	117.362	117.303	107.208	127.165	125.78	114.98	117.594
		5	86.9568	92.3075	119.327	134.987	84.534	93.3453	116.244	122.746	105.591	119.131	122.009	135.244	119.53	79.8047	107.251	119.455	105.498	135.766	135.766	123.325	112.715	120.417	113.907	124.348	116.311	125.256	118.571	81.3809	98.6428	154.888	111.416	129.039	116.532	128.395	137.816	127.752	129.799	129.244	116.803	111.258	116.887	116.359	105.954	127.041	125.832	114.047	117.723
		6	86.6104	92.228	119.124	133.794	85.0558	93.1199	116.202	123.48	107.182	119.087	121.734	135.347	119.376	78.8951	107.13	119.378	105.236	135.661	135.661	123.022	112.355	119.9	114.55	124.486	116.156	124.679	118.969	82.6651	98.2969	154.816	111.174	130.873	116.312	128.373	137.009	127.636	129.613	129.212	118.618	111.278	116.21	114.876	106.011	126.869	125.921	113.654	117.764
		7	85.9156	92.4235	118.861	133.456	84.8292	93.0103	116.449	124.263	110.381	118.946	121.202	135.334	119.047	78.2307	106.984	119.156	104.956	135.53	135.53	122.842	111.954	119.652	115.72	124.773	116.084	124.114	118.901	83.8917	98.007	154.756	110.778	131.034	116.053	128.116	137.184	127.483	129.527	129.168	121.966	111.161	115.877	114.347	105.447	126.728	126	114.674	117.895
		8	85.2368	92.1968	118.655	133.949	84.8554	92.6734	117.149	124.728	111.975	118.801	120.554	135.205	118.659	78.1933	107.014	118.809	104.548	135.465	135.465	123.481	111.456	119.576	116.826	125.026	116.133	123.589	118.493	83.2768	97.8021	154.68	110.577	129.676	115.781	127.585	137.534	127.299	129.398	129.149	124.763	110.977	116.447	112.007	105.348	126.669	125.979	116.047	118.176
		9	84.8081	91.879	118.466	134.057	85.4762	91.8697	118.36	124.813	110.868	118.637	120.174	135.022	118.253	78.808	107.204	118.475	104.021	135.452	135.452	124.621	110.881	119.58	117.495	124.709	116.305	123.138	117.622	82.1289	97.6669	154.456	110.973	127.674	115.506	127.207	137.597	127.145	128.78	129.169	125.078	110.789	117.511	110.544	105.237	126.689	125.859	116.846	118.084
		10	84.5636	92.2506	118.233	133.715	86.3284	91.3738	119.824	124.633	107.536	118.682	120.2	134.864	117.958	79.6046	107.268	118.305	103.417	135.424	135.424	125.764	110.697	119.529	118.001	123.208	116.498	122.814	116.058	81.4492	97.5625	153.871	112.698	128.149	115.274	127.133	137.273	127.035	127.338	129.189	123.249	110.613	117.901	110.332	104.492	126.793	125.714	118.214	117.635
		11	84.2906	93.2079	117.969	134.055	86.7606	91.605	121.016	124.353	105.4	118.762	120.329	134.788	117.785	80.0786	107.223	118.737	102.855	135.32	135.32	126.643	111.065	119.779	118.606	120.707	116.602	122.702	115.213	80.3853	97.4423	152.902	114.831	130.115	115.145	127.086	137.621	126.955	125.808	129.163	121.216	110.453	117.42	110.538	103.505	126.971	125.524	119.55	117.348
		12	83.9784	93.4336	117.753	135.327	87.2391	92.34	121.699	124.111	105.862	117.821	120.232	134.803	117.648	80.212	107.296	120.288	102.5	135.127	135.127	126.814	111.343	120.435	119.194	118.728	116.591	122.784	116.064	80.0086	97.2714	152.246	115.501	130.798	115.113	126.899	138.427	126.909	125.056	129.07	120.37	110.309	116.766	113.219	102.904	127.191	124.831	120.039	117.263
		13	83.8018	93.2366	117.656	136.211	87.7999	92.9993	121.879	123.913	108.435	115.38	119.933	134.865	117.614	80.2157	107.47	122.64	102.345	134.809	134.809	126.538	111.008	120.431	119.278	118.039	116.475	122.917	116.711	80.6519	97.0205	152.499	115.228	130.655	115.116	126.639	138.629	126.889	125.081	128.936	120.315	110.143	116.324	116.348	102.933	127.446	123.185	119.976	117.258
		14	83.7693	93.6124	117.655	135.464	88.06	93.0239	121.711	123.711	111.629	113.902	119.671	134.862	117.574	80.2969	107.411	124.999	102.315	134.206	134.206	126.307	110.364	119.288	118.728	118.72	116.301	122.982	116.861	81.6465	96.6754	153.959	114.916	130.608	115.111	126.308	138.592	126.876	125.9	128.79	120.441	109.921	116.074	116.628	102.974	127.748	121.653	119.233	117.271
		15	83.6352	93.9116	117.678	134.494	88.3035	92.6524	121.437	123.546	112.847	113.722	119.608	134.767	117.435	80.5199	107.164	125.008	102.341	133.502	133.502	126.352	110.071	117.756	117.937	120.819	116.172	122.927	117.333	82.3215	96.2362	156.124	114.823	130.377	115.056	126.082	138.295	126.853	127.215	128.665	120.574	109.71	116.038	114.589	104.666	128.06	121.111	117.806	117.337
		16	83.3242	92.8949	117.69	134.414	88.6771	92.3967	121.195	123.596	112.93	113.671	119.726	134.687	117.322	80.8614	107.151	123.487	102.369	133.126	133.126	126.65	110.196	116.709	117.308	123.353	116.245	122.742	117.836	82.0198	95.7206	157.731	114.89	128.906	114.91	126.199	137.757	126.806	128.182	128.618	120.679	109.591	116.272	113.564	108.707	128.344	121.462	117.114	117.541
		17	83.2022	91.9564	117.709	134.813	88.9766	92.3533	121.004	124.028	112.617	113.339	119.898	134.672	117.463	81.3573	107.522	123.12	102.402	133.038	133.038	126.884	110.23	116.675	116.777	124.697	116.682	122.469	117.691	81.8574	95.1788	158.077	115.172	127.408	114.679	126.509	137.189	126.655	128.467	128.655	120.593	109.567	116.378	112.666	109.84	128.547	123.08	117.679	117.82
		18	83.4549	92.4874	117.789	135.261	89.199	92.1959	120.877	124.771	112.245	113.18	120.02	134.695	117.781	81.9246	107.795	124.091	102.46	133.166	133.166	126.682	109.909	117.912	116.069	124.891	117.502	122.156	117.32	82.1629	94.6888	157.232	115.62	127.617	114.43	126.583	136.962	126.282	128.268	128.702	119.954	109.63	116.163	110.774	110.327	128.714	125.667	119.46	117.754
		19	83.7908	93.2821	117.997	135.453	89.294	91.7228	120.798	125.427	112.295	113.838	120.074	134.719	117.913	82.3643	107.606	125.537	102.488	133.643	133.643	125.994	109.458	115.316	115.332	124.673	118.338	121.831	117.165	82.6841	94.2748	155.469	115.921	128.659	114.178	126.58	136.964	125.809	127.669	128.697	118.508	109.791	115.864	109.48	110.575	128.883	127.7	121.417	117.684
		20	83.9669	93.055	118.333	135.542	89.4174	91.2545	120.736	125.736	112.315	115.997	120.079	134.757	117.81	82.6367	107.357	126.621	102.433	134.47	134.47	125.23	109.239	114.539	115.002	124.539	118.802	121.5	117.159	82.9393	93.9547	153.668	115.061	128.148	113.925	126.417	136.714	125.398	126.801	128.607	116.851	110.018	115.837	109.184	109.978	129.001	127.907	122.624	118.301
		21	84.0039	92.1877	118.591	135.765	89.8248	91.2773	120.676	125.7	112.114	117.636	120.042	134.832	117.779	82.8134	107.307	127.236	102.31	135.226	135.226	125.075	109.32	115.362	115.102	124.529	118.885	121.152	117.186	82.9973	93.7848	152.656	112.464	126.917	113.718	126.712	136.744	125.014	126.758	128.437	115.644	110.215	116.063	109.756	108.063	129.076	126.525	122.932	119.238
		22	83.9784	91.4459	118.565	136.269	90.1993	91.9887	120.635	125.359	112.034	117.646	119.965	134.945	117.934	82.8218	107.401	127.879	102.15	135.706	135.706	125.467	109.628	118.114	115.433	124.436	118.755	120.79	117.216	83.3739	93.7613	152.426	110.616	126.694	113.557	127.051	139.939	124.744	127.695	128.268	115.228	110.331	116.304	110.839	105.014	129.176	125.487	122.816	119.379
		23	83.9531	91.2236	118.411	137.166	90.6195	92.9955	120.675	124.747	110.828	117.035	119.851	135.015	118.418	82.5037	107.539	128.068	101.986	135.842	135.842	125.494	110.103	118.852	115.833	124.319	118.585	120.45	117.237	84.5866	93.8289	152.502	110.388	127.41	113.419	126.342	143.841	124.674	128.515	128.282	115.549	110.373	116.397	110.366	104.895	129.311	125.275	122.48	118.688
		24	83.9228	91.4327	118.302	138.103	91.0754	93.3809	120.81	124.092	107.871	116.783	119.721	134.976	119.432	81.8637	107.757	126.222	101.848	135.885	135.885	124.371	110.562	119.16	116.083	124.305	118.447	120.17	117.173	85.6056	93.9171	152.481	110.815	128.25	113.272	125.884	143.682	124.713	129.069	128.657	116.579	110.359	116.374	109.699	105.507	129.419	125.331	121.742	118.17
		25	83.8401	91.8932	118.309	139.109	91.0829	92.9161	120.938	123.67	107.018	117.254	119.631	134.888	120.692	81.1713	108	122.436	101.726	136.054	136.054	122.894	110.929	118.325	115.914	124.437	118.315	119.96	116.862	86.1159	93.9735	152.148	111.206	128.674	113.081	126.549	141.612	124.766	129.422	129.436	117.587	110.309	116.274	109.693	106.659	129.468	125.425	120.61	118.778
		26	83.6907	92.4271	118.477	140.782	90.9422	91.9548	120.924	123.429	109.825	117.758	119.675	134.836	121.373	80.6917	108.167	120.091	101.584	136.06	136.06	122.517	111.216	115.859	115.45	124.703	118.156	119.848	116.329	86.5026	93.998	151.89	111.495	128.715	112.882	128.83	138.738	124.755	129.54	130.392	117.665	110.258	116.203	109.691	107.116	129.479	125.498	119.31	120.487
		27	83.5636	93.0252	118.842	142.248	91.2845	91.2127	120.631	123.134	113.306	118.08	119.943	134.857	121.165	80.411	108.209	119.493	101.436	135.59	135.59	122.705	111.446	116.813	115.397	125.024	117.966	119.887	116.165	86.7977	94.0195	152.15	111.552	128.497	112.744	131.333	138.111	124.644	129.445	131.012	116.923	110.267	116.28	109.696	105.48	129.478	125.48	118.939	122.103
		28	83.5778	93.7153	119.401	143.312	91.5436	90.8471	119.904	122.589	114.522	117.718	120.376	135.002	120.702	80.1272	108.218	120.268	101.34	134.876	134.876	122.488	111.783	117.703	116.312	125.104	117.779	120.101	116.315	87.1403	94.053	153.015	111.506	128.041	112.699	132.377	137.518	124.46	129.217	130.999	115.675	110.405	116.4	109.467	103.405	129.466	125.009	120.094	123.061
		29	83.6548	96.1051	119.963	144.034	91.6489	90.7639	118.735	121.929	114.589	115.742	120.744	135.303	120.652	79.8753	108.291	121.145	101.347	134.036	134.036	121.311	112.471	118.55	118.05	124.554	117.708	120.427	115.938	87.555	94.073	153.923	111.619	127.473	112.74	132.901	138.078	124.356	128.928	130.311	114.269	110.706	116.471	108.7	102.696	129.427	123.635	121.11	123.551
		30	83.626	99.5812	120.421	143.959	90.2858	90.9798	117.461	121.683	114.639	113.639	120.98	135.623	121.07	79.7633	108.351	121.383	101.423	133.628	133.628	120.719	113.412	119.71	119.923	123.178	117.965	120.691	114.792	88.1998	94.0395	154.22	111.584	126.968	112.838	133.119	139.747	124.576	128.614	129.222	113.535	111.122	116.497	108.335	102.487	129.342	122.284	121.817	123.913
		31	83.4159	100.391	120.774	143.667	88.3487	91.6105	116.579	122.089	114.791	112.989	121.18	135.856	121.662	79.7971	108.389	121.224	101.447	133.684	133.684	121.416	114.042	119.72	121.239	121.565	118.793	120.792	112.966	88.6595	93.9467	154.176	112.323	126.643	112.956	132.619	142.742	125.283	128.387	128.228	113.39	111.524	116.598	108.643	101.859	129.219	121.995	122.362	124.319
		32	83.142	98.1856	121.001	143.09	88.3222	92.6581	116.155	122.811	115.135	113.155	121.454	136.021	122.633	79.9154	108.401	120.965	101.361	133.923	133.923	122.468	114.286	118.792	121.591	120.709	120.233	120.733	111.31	88.976	93.8099	154.182	113.057	126.402	113.086	131.87	143.294	126.313	128.324	127.635	113.438	111.768	116.893	108.677	100.802	129.036	122.284	122.316	124.498
		33	83.0152	95.5529	121.117	141.024	89.7975	93.5958	116.035	123.35	115.604	113.302	121.793	136.163	123.746	80.0095	108.347	120.636	101.179	134.171	134.171	122.83	114.294	119.037	120.742	120.655	121.863	120.596	111.7	89.5475	93.6507	154.324	113.212	126.329	113.225	131.289	142.788	127.247	128.369	127.394	113.521	111.827	117.176	108.307	99.7223	128.802	122.598	122.294	123.992
		34	83.0905	94.1687	121.194	137.9	90.5717	94.0388	116.076	123.604	116.138	113.327	122.072	136.303	124.314	80.0792	108.306	119.924	100.993	134.446	134.446	122.722	113.868	116.849	118.939	120.885	122.898	120.492	113.801	89.8748	93.5041	154.484	113.339	126.499	113.392	131.094	140.521	127.714	128.421	127.37	113.664	111.738	116.874	108.047	99.6168	128.585	122.875	122.398	122.653
		35	83.2666	94.4073	121.289	136.585	90.761	94.3037	116.179	123.708	116.744	113.267	122.245	136.442	124.436	80.2556	108.388	118.706	100.938	134.62	134.62	122.532	113.007	116.475	117.116	120.919	123.017	120.545	115.702	89.9813	93.4041	154.5	114.129	126.686	113.601	130.696	137.45	127.742	128.264	127.436	113.877	111.537	115.851	108.096	101.207	128.393	123.066	122.058	121.336
		36	83.4482	95.6791	121.386	137.681	91.3184	94.6323	116.298	123.826	117.182	113.102	122.343	136.631	124.019	80.6813	108.586	118.274	101.03	134.668	134.668	122.434	112.49	117.151	116.01	120.446	122.31	120.831	116.99	89.9634	93.3763	154.344	115.597	126.746	113.85	130.113	136.725	127.589	127.533	127.529	114.11	111.313	115.605	108.347	102.929	128.178	123.153	122.079	120.92
		37	83.6623	96.8785	121.443	138.177	91.9402	95.0135	116.464	124.047	117.625	112.963	122.368	136.907	123.57	81.371	108.775	118.65	101.09	134.703	134.703	122.8	112.971	117.459	115.594	119.498	120.932	121.346	118.159	89.5892	93.395	154.118	116.72	126.816	114.178	129.734	136.873	127.46	126.279	127.621	114.449	111.144	116.737	108.158	102.988	127.962	123.291	122.659	121.234
		38	83.9048	99.0924	121.452	137.339	91.7846	95.4672	116.865	124.267	118.372	112.9	122.293	137.249	123.529	82.2549	108.875	118.594	101.003	134.86	134.86	124.294	114.291	117.323	115.583	118.652	119.344	121.927	119.873	89.499	93.4476	153.851	117.351	127.063	114.588	129.635	136.835	127.439	125.69	127.71	114.902	111.05	117.668	107.724	102.506	127.785	123.612	123.391	121.716
		39	84.165	102.103	121.41	138.287	91.2567	95.7346	117.703	124.299	119.293	112.879	122.094	137.619	123.807	83.2136	108.949	119.22	100.872	135.247	135.247	126.462	115.864	116.842	115.816	118.079	118.18	122.409	121.523	89.9583	93.5683	153.454	117.831	127.183	115.004	129.763	136.606	127.521	125.995	127.79	115.354	111.046	117.931	107.557	101.629	127.672	124.25	124.12	122.108
		40	84.4538	103.879	121.312	140.825	90.1498	95.7508	118.911	124.177	119.987	112.909	121.788	137.931	124.67	84	109.068	120.499	100.811	135.77	135.77	127.774	117.256	116.631	116.189	117.626	117.652	122.73	121.945	90.6512	93.8214	152.867	118.311	127.384	115.388	129.887	136.424	127.648	126.232	127.822	115.803	111.165	118.058	108.279	100.33	127.651	125.052	124.524	122.423
		41	84.7579	104.793	121.17	142.599	88.9965	95.7383	120.058	124.073	120.357	113.051	121.448	138.086	126.11	84.4302	109.335	121.756	100.936	136.232	136.232	128.235	118.159	116.672	116.628	117.255	117.465	122.914	122.017	90.8914	94.2095	152.213	118.327	127.954	115.745	129.785	136.511	127.82	125.995	127.759	116.439	111.388	118.422	109.779	100.084	127.736	125.724	124.424	122.738
		42	85.0472	105.207	120.993	143.733	88.4019	96.0756	120.806	124.139	120.451	113.232	121.076	138.094	127.323	84.5734	109.632	122.039	101.318	136.682	136.682	128.256	118.347	118.685	117.027	116.978	117.308	123.038	121.898	90.9881	94.6265	151.808	117.658	128.454	116.066	129.596	136.575	128.17	125.751	127.643	117.197	111.627	118.957	112.469	100.219	127.912	126.095	123.931	123.007
		43	85.2095	103.861	120.774	143.77	87.9821	96.5199	121.204	124.387	118.09	113.294	120.629	138.053	128.091	84.6552	109.763	121.586	101.871	137.008	137.008	128.168	118.184	123.654	117.316	116.925	117.175	123.198	121.671	91.3275	94.9568	151.734	116.436	128.769	116.329	129.479	136.752	128.697	126.443	127.554	117.263	111.77	119.19	113.974	100.331	128.153	126.033	123.832	123.123
		44	85.175	100.594	120.596	142.698	88.1206	96.7135	121.547	124.652	112.38	113.39	120.037	137.971	128.919	84.8991	109.879	120.685	102.385	137.091	137.091	128.257	117.871	124.458	117.524	117.521	117.15	123.465	122.348	91.8271	95.2107	151.868	114.618	129.06	116.553	129.418	137.037	129.124	127.906	127.504	115.881	111.813	118.374	113.671	100.752	128.382	125.673	124.373	123.008
		45	84.99	97.8213	120.621	142.445	89.1613	96.8073	122.171	124.719	107.315	113.697	119.431	137.884	129.819	85.4103	110.052	119.603	102.764	137.142	137.142	129.031	117.654	124.23	117.73	119.457	117.19	123.874	123.277	92.2501	95.4532	152.039	112.781	129.384	116.812	129.271	137.022	129.176	128.947	127.486	113.79	111.8	117.119	112.806	100.634	128.511	125.297	124.947	122.5
		46	84.6929	96.7463	120.634	143.073	89.8459	96.8605	123.372	124.481	105.679	114.05	119.1	137.907	130.449	86.0173	110.257	119.701	103.012	137.346	137.346	129.205	117.665	123.618	117.93	122.742	117.358	124.395	124.079	92.5426	95.695	152.196	111.701	129.729	117.153	129.609	136.679	128.867	129.436	127.485	113.022	111.719	117.754	114.219	100.61	128.561	125.026	124.972	121.694
		47	84.5147	96.6592	120.554	144.001	90.1073	96.9209	125.076	124.037	105.63	114.42	119.053	138.121	130.379	86.4669	110.566	121.231	103.14	137.726	137.726	128.2	117.936	123.764	118.089	125.542	117.653	124.955	125.934	92.7617	95.9154	152.397	111.922	130.142	117.588	130.049	136.35	128.481	129.308	127.5	113.972	111.537	119.374	116.295	100.553	128.613	124.772	125.136	121.194
		48	84.6588	97.3627	120.593	144.816	90.6252	97.0757	126.773	123.619	105.644	114.667	119.14	138.393	129.126	86.8067	110.917	123.287	103.164	138.287	138.287	127.71	118.232	125.12	118.243	126.789	117.78	125.513	128.545	92.9264	96.1073	152.626	112.819	130.653	118.021	130.255	136.178	128.418	128.194	127.536	115.849	111.303	120.225	117.726	100.696	128.724	124.372	125.576	121.25
		49	85.0103	99.5863	120.797	145.032	91.1916	97.2951	127.948	123.432	106.239	114.848	119.237	138.551	127.409	87.1227	111.098	125.311	103.124	139.426	139.426	127.587	118.369	125.441	118.452	127.117	117.662	126.072	129.965	93.1494	96.3137	152.847	114.032	131.246	118.387	130.209	135.831	128.935	126.778	127.603	116.8	111.105	120.4	115.931	100.443	128.897	123.951	125.785	121.54
		50	85.524	100.86	121.017	144.33	91.2091	97.5268	128.496	123.611	109.184	115.216	119.299	138.616	126.453	87.3437	111.214	127.019	103.051	141.297	141.297	125.969	118.376	126.368	118.677	127.155	117.476	126.642	130.171	93.3813	96.5864	153.305	115.939	131.788	118.754	130.24	135.543	129.95	126.342	127.725	116.588	110.968	120.548	113.839	100.056	129.17	123.773	124.9	121.783
		51	85.9215	99.7419	121.148	142.765	91.139	97.7649	128.404	123.996	112.733	115.643	119.34	138.616	126.794	87.3329	111.528	128.901	102.975	143.355	143.355	123.762	118.102	126.039	118.888	127.088	117.478	127.234	130.871	93.6877	96.9552	154.264	117.939	132.222	119.209	130.181	135.413	131.148	126.586	127.951	116.985	110.879	120.976	113.196	101.093	129.624	123.971	122.919	122.046
		52	85.7808	98.2127	121.141	140.982	91.2955	97.9904	127.737	124.435	113.985	116.019	119.394	138.615	128.069	87.0273	111.748	129.786	103.039	144.893	144.893	122.813	118.016	122.676	119.239	127.133	117.706	127.869	132.656	94.4416	97.4389	155.233	119.485	132.543	119.753	129.836	135.41	132.315	126.967	128.376	117.537	110.796	121.571	113.231	102.381	130.237	124.412	121.8	122.336
		53	85.1104	98.2384	120.963	140.162	91.4096	98.2522	126.525	124.824	114.198	116.551	119.564	138.776	129.494	86.569	111.44	129.638	103.335	145.847	145.847	123.033	118.386	121.488	119.95	127.326	117.921	128.545	134.68	95.2803	97.999	155.734	121.125	132.802	120.329	129.97	135.394	133.23	127.278	129.151	117.785	110.703	122.184	114.229	102.355	130.834	124.808	121.633	122.672
		54	84.4693	99.8657	120.771	139.951	91.4864	98.6027	125.061	125.126	114.335	117.86	120.036	139.253	130.58	86.1236	110.649	128.993	103.848	146.488	146.488	123.451	118.925	120.912	120.88	127.346	118.023	129.222	136.234	95.6137	98.5405	155.752	121.767	132.979	120.899	130.893	135.037	133.724	127.512	130.286	117.946	110.644	122.747	115.691	102.198	131.231	125.045	121.696	123.073
		55	84.0424	100.237	120.619	139.698	91.5148	98.9186	123.852	125.314	113.739	119.416	120.97	139.955	131.254	85.701	109.981	128.155	104.495	146.787	146.787	123.754	119.506	120.224	121.783	126.921	118.061	129.796	137.174	95.8551	98.975	155.282	120.694	133.221	121.421	131.42	134.593	133.679	127.727	131.457	118.228	110.663	122.977	117.352	103.34	131.184	125.167	121.682	123.55
		56	84.097	99.2597	120.401	139.526	91.7502	99.0333	123.159	125.328	110.793	119.146	122.238	140.778	132	85.4054	109.888	127.17	105.179	146.711	146.711	124.053	120.111	119.92	122.592	126.33	118.085	130.15	137.553	96.1725	99.2729	154.537	118.348	133.576	121.887	130.627	134.282	133.141	127.845	132.344	118.75	110.819	122.01	118.801	105.65	130.569	125.14	121.733	124.104
		57	84.5876	98.7389	120.151	139.543	92.422	98.6787	122.977	125.216	106.998	118.562	123.48	141.552	132.61	85.3584	110.062	126.237	105.824	146.496	146.496	124.361	120.681	119.803	123.347	126.065	118.098	130.146	137.661	96.3703	99.4749	154.411	115.599	133.921	122.289	129.223	133.949	132.489	127.861	132.861	119.853	111.152	119.286	120.026	106.923	129.832	125.017	122.196	124.561
		58	85.0162	98.9569	120.032	139.608	92.9211	97.8294	123.415	125.2	105.619	118.65	124.423	141.824	132.614	85.3743	110.161	126.013	106.384	146.239	146.239	124.645	121.096	119.911	124.086	126.244	118.04	129.752	137.87	97.0194	99.6176	155.439	113.79	134.212	122.615	129.22	132.348	132.105	128.115	133.061	121.568	111.625	115.995	120.878	107.301	129.554	124.903	123.291	124.917
		59	85.3515	99.3804	119.977	139.654	93.4294	97.1746	124.323	125.761	105.604	118.091	124.988	141.646	132.091	85.3831	110.092	126.145	106.812	146.023	146.023	124.948	121.339	120.014	124.763	126.807	117.862	129.091	138.347	97.556	99.7483	156.757	113.186	134.328	122.881	129.819	130.364	132.061	129.163	132.939	122.413	112.103	113.615	121.394	107.136	129.716	124.726	124.271	125.435
		60	85.63	99.3744	119.973	139.468	93.9583	97.2214	125.289	127.621	106.873	117.851	125.322	141.578	131.794	85.5692	109.981	124.732	107.055	146.264	146.264	125.085	121.472	119.819	125.22	127.27	117.68	128.245	138.905	97.7293	99.939	157.639	113.683	134.325	123.153	130.117	133.834	132.245	131.04	132.469	121.868	112.515	114.237	121.872	107.234	130.067	124.39	124.905	126.521
		61	85.6735	98.8741	120.039	139.106	94.214	98.0673	126.083	131.203	110.688	118.355	125.591	141.851	131.842	85.9135	110.188	123.35	107.06	146.964	146.964	125.103	121.715	119.823	125.165	127.073	117.669	127.241	139.541	97.5439	100.217	157.987	115.312	134.358	123.422	130.994	138.733	132.534	132.916	131.761	121.269	112.914	118.132	122.71	107.833	130.475	124.009	125.011	128.438
		62	85.5559	98.0084	120.056	138.977	94.3921	99.3799	126.694	135.783	114.248	120.01	125.925	142.417	132.025	86.2959	110.975	123.606	106.945	147.749	147.749	125.087	122.088	120.382	124.339	126.609	117.858	126.083	140.348	97.0059	100.585	157.962	117.414	134.569	123.578	133.016	135.967	132.914	133.697	131.218	121.322	113.328	122.462	123.749	108.473	130.975	123.72	124.446	130.264
		63	85.5938	96.8542	119.918	139.139	94.9054	100.44	127.111	139.588	115.291	122.588	126.398	143.152	132.243	86.8204	111.887	125.369	106.935	147.981	147.981	125.067	122.44	120.939	122.936	126.443	118.299	124.968	141.171	96.4241	101.053	157.781	117.962	134.843	123.447	134.487	134.521	133.506	133.141	131.073	121.477	113.702	124.575	124.946	109.464	131.625	123.562	124.119	131.272
		64	85.9618	95.8981	119.727	140.148	95.5128	101.088	127.386	141.711	115.528	124.231	126.99	143.78	132.64	87.6001	112.424	126.229	107.08	146.713	146.713	125.072	122.777	121.572	121.718	126.813	119.182	124.101	141.933	96.648	101.63	157.642	116.817	134.556	123.033	134.342	136.276	134.384	132.313	131.239	121.126	114.01	124.829	126.274	110.205	132.319	123.484	124.341	131.853
		65	86.3438	95.2305	119.728	141.561	95.7095	101.422	127.63	142.302	115.961	124.463	127.498	144.155	133.302	88.4771	112.655	125.325	107.182	143.114	143.114	125.22	122.752	121.973	121.25	127.703	120.677	123.496	142.554	97.8978	102.303	157.589	116.086	132.966	122.862	133.538	137.134	135.429	132.221	131.525	120.702	114.261	123.884	126.961	110.493	132.959	123.462	125.023	132.48
		66	86.3496	94.8578	120.019	142.519	95.776	101.521	127.861	141.753	116.672	124.291	127.581	144.487	133.969	89.2124	112.903	124.404	107.03	138.453	138.453	125.617	121.966	121.944	121.541	128.579	122.66	123.119	142.898	98.9427	103.117	157.581	117.497	131.419	123.421	134.068	138.88	136.537	133.118	131.764	120.468	114.515	121.993	125.987	110.428	133.562	123.468	125.695	133.315
		67	86.0548	94.6772	120.537	142.952	95.8558	101.487	128.085	140.562	117.652	124.739	127.036	144.976	134.373	89.6475	113.485	124.179	106.671	135.801	135.801	126.16	120.668	122.356	122.458	128.97	124.672	122.994	142.362	98.7678	104.1	157.559	119.821	132.085	124.119	136.611	142.202	137.605	134.734	131.801	120.428	114.807	121.434	125.66	110.385	134.148	123.514	126.149	134.166
		68	85.7314	94.7365	121.029	143.753	95.9126	101.314	128.371	139.629	118.442	125.546	125.975	145.433	134.365	89.9039	114.109	124.942	106.34	135.095	135.095	126.462	119.815	123.211	123.803	129.08	126.21	123.045	139.861	98.2671	105.193	157.475	121.503	134.737	124.572	139.199	145.403	138.561	136.248	131.475	120.6	115.115	123.297	126.457	110.678	134.585	123.633	126.574	134.539
		69	85.4498	95.0745	121.343	145.354	95.7131	100.945	128.767	139.401	117.139	126.053	124.856	145.729	134.099	90.3742	114.384	126.67	106.262	134.914	134.914	126.517	119.975	123.603	125.281	129.46	127.188	123.124	136.743	98.2985	106.298	157.313	121.948	136.966	124.9	140.241	147.91	139.447	136.514	130.857	121.105	115.438	124.989	128.349	110.835	134.555	123.877	127.16	134.246
		70	85.1718	95.5087	121.494	146.723	95.3199	100.338	129.263	139.706	113.332	126.624	124.098	145.961	133.846	91.2404	114.301	128.183	106.521	134.877	134.877	126.609	121.179	123.957	126.822	130.387	127.851	123.113	136.055	98.739	107.371	157.016	121.118	137.804	125.266	140.043	146.845	140.314	135.84	130.282	122.006	115.793	125.802	128.783	111.92	134.065	124.283	127.83	134.341
		71	85.1992	95.8423	121.587	147.537	95.1741	99.7947	129.845	140.329	111.136	126.92	123.602	146.013	133.498	92.2207	113.914	127.737	107.123	134.997	134.997	126.843	122.861	124.198	128.492	131.649	128.401	122.995	137.915	99.1229	108.359	156.412	119.313	138.035	125.655	138.294	145.481	141.198	135.522	130.04	123.139	116.243	126.348	126.928	112.164	134.106	124.757	128.435	135.266
		72	85.6483	96.044	121.721	148.122	95.144	99.6954	130.476	141.127	111.273	126.078	122.992	145.872	133.093	93.0356	113.762	126.237	107.86	135.325	135.325	127.139	124.147	124.274	130.027	132.992	128.969	122.821	140.111	99.5151	109.186	155.458	117.803	137.397	126.03	136.786	146.428	142.1	135.755	130.249	123.886	116.817	126.766	125.81	112.717	135.146	125.281	128.803	136.465
		73	86.1805	96.2374	121.87	147.634	95.8894	99.7896	131.035	141.958	111.895	123.987	122.028	145.79	132.543	93.6715	114.016	125.891	108.426	135.696	135.696	127.297	124.588	124.194	131.079	134.092	129.637	122.618	140.901	99.43	109.836	154.605	117.699	134.704	126.384	137.139	147.323	142.994	136.402	130.963	123.918	117.414	127.024	126.366	113.309	136.157	125.869	128.895	137.608
		74	86.6146	96.4723	122.024	147.24	96.8168	100.059	131.249	142.683	112.115	123.099	120.994	145.864	132.453	94.3047	114.341	127.073	108.802	135.984	135.984	127.317	124.687	122.742	131.733	134.454	130.327	122.375	140.722	99.4138	110.379	154.269	118.156	131.141	126.646	138.676	147.806	143.823	137.649	132.036	123.75	117.953	127.151	128.474	113.829	136.637	126.21	128.865	138.687
		75	87.1764	96.8693	122.302	146.832	97.12	100.812	130.931	143.108	112.113	123.534	120.388	146.112	133.092	94.824	114.549	128.57	109.151	136.618	136.618	127.307	125.209	122.266	132.196	133.294	130.738	122.085	140.443	99.4516	110.911	154.339	117.859	128.213	126.588	139.339	148.319	144.493	139.142	133.127	123.982	118.489	127.28	130.911	114.927	136.783	126.378	128.755	139.61
		76	87.9591	97.4425	122.984	145.95	97.2008	102.044	130.216	142.899	112.051	125.652	120.272	146.493	133.668	95.1176	114.774	129.162	109.405	137.929	137.929	127.316	126.279	122.797	132.6	130.351	130.435	121.779	140.417	99.5847	111.484	154.621	116.81	127.076	125.77	136.937	149.008	144.86	140.028	133.951	124.735	119.041	127.474	132.424	115.971	136.928	126.662	128.485	140.064
		77	88.6429	97.9537	124.301	146.004	97.2797	103.215	129.59	141.85	111.933	127.834	120.618	146.767	133.874	95.1815	115.082	129.204	109.463	139.998	139.998	127.504	127.374	124.341	132.99	127.263	129.229	121.536	140.552	99.8623	112.123	154.975	116.598	127.052	124.12	133.207	149.883	144.732	140.098	134.55	125.753	119.565	127.816	132.739	115.734	137.264	127.125	128.328	139.524
		78	88.9861	99.2211	126.078	147.349	97.0333	103.949	129.264	140.433	111.96	128.79	121.492	146.93	134.234	95.0122	115.441	129.042	109.408	141.628	141.628	127.889	128.108	124.022	133.369	125.68	127.556	121.514	140.643	99.9899	112.815	155.365	118.188	126.855	122.35	132.048	150.861	144.14	139.87	135.038	126.487	120.028	128.176	132.817	115.945	137.778	127.841	128.625	137.819
		79	89.1841	100.272	127.661	148.382	96.2891	104.441	129.162	139.532	113.007	129.057	122.847	147.266	134.822	94.9275	115.843	128.809	109.364	141.618	141.618	128.236	128.415	123.115	133.664	125.364	126.066	121.857	140.395	100.087	113.521	155.644	120.536	126.113	120.958	133.674	149.339	143.474	140.606	135.501	126.891	120.304	128.477	133.168	116.897	138.328	128.721	129.264	136.231
		80	89.5439	100.567	128.664	147.78	95.9787	104.799	129.165	139.346	115.448	128.49	124.194	147.908	134.912	95.2624	116.238	128.529	109.428	140.198	140.198	128.364	128.457	123.629	133.62	125.123	125.322	122.634	139.359	100.094	114.212	155.602	122.509	125.982	120.238	133.859	146.816	143.074	142.494	135.975	127.198	120.146	128.84	133.517	117.793	138.79	129.374	129.816	136.263
		81	89.9782	100.559	129.276	146.539	95.9824	105.067	129.193	139.696	116.596	126.912	125.14	148.648	133.691	95.7779	116.446	129.041	109.693	138.997	138.997	128.449	128.576	124.857	132.778	123.727	125.313	123.798	138.2	100.122	114.875	155.456	124.133	128.209	120.737	131.731	146.603	142.99	143.917	136.489	127.504	119.386	129.25	133.962	119.273	138.969	129.383	130.155	136.801
		82	90.2849	100.787	129.782	146.299	95.9599	105.435	129.201	140.427	114.377	125.726	125.865	149.307	131.413	96.1489	116.148	130.43	110.153	138.783	138.783	128.585	128.929	123.948	130.862	120.618	125.628	125.194	138.642	100.216	115.492	155.617	124.86	132.441	122.588	130.016	147.758	143.218	143.221	137.073	127.84	118.437	129.329	134.447	120.057	138.697	129.177	130.305	135.397
		83	90.5481	101.864	130.25	146.261	95.9186	106.188	129.173	141.526	112.489	126.463	126.687	149.851	129.633	96.5357	115.181	131.371	110.724	139.102	139.102	128.798	129.221	123.266	128.309	116.766	125.937	126.515	139.928	100.306	116.044	156.079	125.029	136.35	125.081	129.865	148.447	143.75	140.599	137.723	128.167	118.186	129.204	135.009	119.044	138.283	129.938	130.625	132.661
		84	90.9018	103.109	130.573	146.351	95.7996	107.485	129.118	142.955	112.163	127.938	127.683	150.276	129.448	97.029	113.987	131.984	111.339	139.438	139.438	129.096	129.058	125.031	126.034	113.539	126.125	127.536	139.854	100.264	116.522	156.671	125.34	138.025	127.307	130.078	147.359	144.471	138.213	138.429	128.493	118.99	129.236	135.707	119.616	138.099	131.583	131.095	131.032
		85	91.2606	103.764	130.467	146.713	95.9652	108.871	129.056	144.343	112.698	127.315	128.691	150.674	130.664	97.4035	113.298	132.117	111.903	139.685	139.685	129.408	128.477	126.768	124.567	111.19	126.288	128.312	137.579	100.342	116.928	157.273	125.924	138.415	128.579	130.106	147.155	145.026	137.586	139.179	128.854	120.476	129.352	136.226	120.455	138.184	133.177	131.401	130.995
		86	91.4237	104.559	129.682	147.164	96.6975	109.762	128.975	145.339	114.094	125.346	129.599	151.035	132.264	97.5894	113.293	130.556	112.296	139.819	139.819	129.546	127.769	127.333	123.457	109.802	126.654	129.009	134.467	100.69	117.274	157.844	126.131	138.862	129.063	129.883	145.969	145.183	138.491	139.938	129.262	121.741	129.462	135.841	120.409	138.387	134.6	131.542	131.325
		87	91.4084	105.387	128.476	148.609	97.1021	110.256	128.953	145.857	115.569	124.414	130.321	151.209	133.862	97.6817	113.859	128.045	112.5	139.885	139.885	129.566	127.172	126.225	122.066	110.261	127.492	129.646	132.874	100.872	117.557	158.391	126.209	139.666	129.226	129.648	143.065	144.943	139.825	140.68	129.667	122.399	129.685	134.605	119.614	138.3	135.789	131.854	131.785
		88	91.5383	105.36	127.73	149.746	97.1539	110.651	129.116	145.865	114.962	124.414	130.881	151.122	135.048	97.7941	114.719	127	112.569	140.007	140.007	129.741	126.899	123.807	120.52	112.978	128.959	130.189	132.448	100.714	117.739	158.936	126.435	140.288	129.348	129.555	144.819	144.449	140.173	141.39	129.959	122.751	129.896	133.186	120.863	137.502	136.404	132.455	133.032
		89	92.0671	103.977	127.979	149.705	97.2199	111.035	129.608	145.474	113.793	125.114	131.409	150.918	135.511	98.0386	115.382	127.005	112.637	140.276	140.276	130.205	127.052	123.251	119.354	116.755	130.705	130.678	132.749	100.697	117.805	159.463	126.227	139.674	129.515	129.51	144.011	143.943	139.447	142.033	130.048	123.098	130.011	132.812	121.902	136.345	136.032	132.935	134.616
		90	92.5666	102.348	129.08	149.504	97.2898	111.364	130.586	145.121	113.52	126.889	132.025	150.707	135.664	98.3467	115.824	128.125	112.828	140.549	140.549	130.703	127.47	123.026	118.636	119.993	132.089	131.176	134.208	100.668	117.747	159.905	124.47	138.396	129.777	129.564	142.583	143.429	138.503	142.549	129.895	123.536	130.14	132.91	122.136	135.653	134.711	133.097	135.497
		91	92.832	102.434	130.538	149.907	97.6256	111.543	132.093	145.145	113.973	128.109	132.763	150.492	135.772	98.5399	116.159	129.985	113.19	140.564	140.564	131.027	128.021	122.686	118.162	121.552	132.958	131.759	136.998	100.701	117.522	160.187	121.261	138.119	130.131	129.625	145.621	142.646	138.756	142.85	129.522	123.887	130.251	132.454	122.338	135.59	133.91	133.092	135.723
		92	93.0141	103.821	131.683	149.837	98.2814	111.361	133.72	145.479	115.159	127.086	133.582	150.355	135.932	98.615	116.504	130.444	113.652	140.481	140.481	131.189	128.704	122.676	117.788	121.669	133.39	132.47	138.776	100.709	117.175	160.396	119.084	137.282	130.545	129.566	146.394	141.364	139.698	142.814	129.162	123.78	130.387	128.825	122.525	135.832	134.806	133.066	135.827
		93	93.2627	104.968	132.126	148.751	98.5967	110.71	134.903	145.878	116.614	125.338	134.388	150.33	136.131	98.6123	116.939	130.412	114.108	140.416	140.416	131.548	129.511	122.955	117.605	121.064	133.336	133.285	139.094	100.697	116.828	160.82	118.62	134.141	130.991	129.29	145.478	139.664	140.276	142.379	129.089	122.898	130.844	124.109	122.714	136.067	137.292	133.071	136.195
		94	93.6042	105.937	131.764	147.794	98.603	109.884	135.274	146.095	117.487	124.478	135.045	150.392	136.076	98.4907	117.345	130.545	114.431	140.358	140.358	132.241	130.025	123.182	117.875	120.526	132.748	134.102	138.957	100.923	116.55	161.34	119.832	130.871	131.469	128.927	145.433	138.002	140.486	141.774	129.372	121.495	131.575	121.294	122.832	136.139	139.999	133.142	136.784
		95	94.0022	106.864	130.682	146.643	98.2328	109.324	134.874	146.021	117.685	125.188	135.349	150.531	135.363	98.2863	117.626	130.849	114.591	140.425	140.425	132.488	130.203	124.056	118.777	120.221	131.993	134.796	138.881	101.16	116.245	161.9	122.248	128.228	131.852	128.776	140.154	136.958	140.524	141.371	129.796	120.529	131.508	119.501	123.012	135.941	141.652	133.265	137.199
		96	94.3717	107.577	129.384	146.174	97.439	109.118	133.938	145.764	117.533	127.297	134.94	150.684	134.187	97.9935	117.698	131.213	114.607	140.488	140.488	131.402	130.157	126.786	120.104	120.097	131.672	135.233	138.885	101.217	115.787	162.518	124.519	126.334	131.821	128.77	134.976	136.69	140.353	141.309	129.861	120.198	130.903	118.923	123.591	135.416	141.502	133.455	137.001
		97	94.6217	107.783	128.35	146.477	96.8602	109.059	133.039	145.482	116.603	129.394	133.547	150.678	133.854	97.6356	117.635	130.842	114.558	139.922	139.922	129.282	129.605	128.446	121.401	120.372	131.859	135.366	138.879	101.225	115.121	162.984	126.421	125.176	130.96	128.79	134.476	137.161	140.285	141.494	129.524	120.162	130.59	118.676	123.583	134.807	140.573	133.807	135.659
		98	94.4618	107.09	127.553	146.7	96.245	109.089	132.557	145.239	114.931	129.629	131.372	150.48	134.696	97.3366	117.613	129.003	114.666	138.31	138.31	127.786	128.127	128.795	122.495	121.021	132.31	135.291	138.821	101.451	114.335	162.865	127.392	124.629	129.369	128.81	138.934	138.348	140.918	141.813	129.339	120.248	130.443	118.389	123.814	134.369	139.57	134.172	133.277
		99	93.5927	105.267	126.919	147.059	96.0344	109.285	132.574	145.085	114.083	127.751	129.04	150.273	135.583	97.1823	117.568	128.057	115.053	136.458	136.458	127.486	126.186	128.649	123.314	122.247	132.69	135.232	138.719	101.698	113.66	161.465	127.842	124.526	128.062	128.815	144.728	139.936	142.61	142.162	129.536	120.637	130.192	118.704	123.705	134.314	138.981	134.34	131.551
		100	92.4141	103.517	126.439	147.895	96.2806	109.472	132.91	144.988	113.845	125.802	127.089	150.094	135.991	97.2751	117.705	128.738	115.596	135.439	135.439	128.356	124.98	127.096	124.276	124.639	132.605	135.33	138.702	101.558	113.291	158.527	128.212	124.716	127.771	128.681	144.444	141.423	144.82	142.491	129.837	121.609	130.084	122.019	122.296	134.781	137.849	134.163	130.829
[truncated: 21 more columns]

## Sheet: Shoulder
		Group	Highly-skilled	Highly-skilled	Highly-skilled	Highly-skilled	Highly-skilled	Highly-skilled	Highly-skilled	Highly-skilled	Highly-skilled	Highly-skilled	Highly-skilled	Highly-skilled	Highly-skilled	Highly-skilled	Highly-skilled	Highly-skilled	Highly-skilled	Highly-skilled	Highly-skilled	Highly-skilled	Highly-skilled	Highly-skilled	Highly-skilled	Highly-skilled	Highly-skilled	Highly-skilled	Highly-skilled	Highly-skilled	Highly-skilled	Less-skilled	Less-skilled	Less-skilled	Less-skilled	Less-skilled	Less-skilled	Less-skilled	Less-skilled	Less-skilled	Less-skilled	Less-skilled	Less-skilled	Less-skilled	Less-skilled	Less-skilled	Less-skilled	Less-skilled	Less-skilled
		Time(%)	Sub.1	Sub.2	Sub.3	Sub.4	Sub.5	Sub.6	Sub.7	Sub.8	Sub.9	Sub.10	Sub.11	Sub.12	Sub.13	Sub.14	Sub.15	Sub.16	Sub.17	Sub.18	Sub.19	Sub.20	Sub.21	Sub.22	Sub.23	Sub.24	Sub.25	Sub.26	Sub.27	Sub.28	Sub.29	Sub.30	Sub.31	Sub.32	Sub.33	Sub.34	Sub.35	Sub.36	Sub.37	Sub.38	Sub.39	Sub.40	Sub.41	Sub.42	Sub.43	Sub.44	Sub.45	Sub.46	Sub.47
		0	132.802	133.199	137.289	139.282	147.063	147.294	129.309	138.221	138.254	139.774	134.634	139.384	143.058	140.062	150.404	138.118	144.969	111.077	111.077	126.098	132.078	116.939	126.241	121.256	120.079	121.646	124.125	145.23	142.649	140.428	118.904	138.142	138.631	136.155	136.663	133.312	122.564	138.075	139.708	132.09	137.429	132.441	137.424	130.066	115.07	117.994	132.034
		1	133.111	134.01	137.353	139.41	149.232	147.893	129.752	138.704	138.676	138.895	134.626	139.684	143.243	140.44	151.283	138.606	145.099	111.595	111.595	127.252	132.393	117.158	126.115	122.013	120.134	121.629	124.827	146.036	142.979	140.055	119.21	138.601	138.921	136.473	137.918	133.705	122.908	138.061	139.715	132.858	137.625	132.819	137.723	130.147	115.849	118.254	131.7
		2	133.464	135.296	137.551	139.692	151.947	148.918	130.47	139.482	139.223	137.519	134.634	140.178	143.603	140.898	152.346	139.404	145.33	112.566	112.566	128.853	133.012	117.78	125.966	123.011	120.4	121.843	125.991	146.983	143.509	139.67	119.874	139.527	139.137	136.91	139.567	134.116	123.163	138.009	139.73	134.147	137.998	133.744	138.244	130.487	116.902	119.174	131.416
		3	133.788	136.794	137.859	140.141	155.267	150.085	131.147	140.296	140.007	136.278	134.684	140.83	144.218	141.4	153.321	140.169	145.615	113.522	113.522	129.946	133.735	118.232	126.034	123.915	120.883	122.401	127.093	147.545	144.011	139.34	120.673	140.756	139.117	137.826	141.432	134.451	123.38	137.977	139.652	135.619	138.547	134.78	139.244	131.024	117.91	120.455	131.619
		4	134.075	138.137	138.155	140.825	158.729	151.242	131.805	141.13	140.999	135.72	134.79	141.669	145.073	141.978	154.086	140.743	145.94	114.411	114.411	130.575	134.363	117.896	126.415	124.825	121.62	123.28	127.652	147.869	144.484	139.039	121.29	141.889	139.124	138.993	142.848	134.819	123.868	138.02	139.502	137.078	139.191	135.866	140.731	131.612	118.833	121.934	132.306
		5	134.275	139.313	138.305	141.709	161.766	152.345	132.479	142.012	141.842	135.659	134.943	142.611	145.997	142.575	154.6	141.256	146.321	115.351	115.351	130.927	134.866	116.615	127.063	125.912	122.584	124.393	127.837	148.574	144.918	138.844	121.911	142.372	139.344	140.117	144.023	135.268	124.54	138.097	139.51	138.28	139.978	137.206	142.972	132.17	119.876	123.688	133.262
		6	134.325	140.553	138.431	142.645	164.346	153.371	133.201	142.958	142.342	136.101	135.119	143.511	146.919	143.194	154.939	141.648	146.779	116.171	116.171	130.98	135.332	116.19	127.857	127.272	123.614	125.632	128.34	149.56	145.316	138.886	122.778	142.575	139.677	141.043	145.687	135.821	125.326	138.179	139.976	139.091	140.793	139.175	144.992	132.709	121.176	125.675	134.317
		7	134.336	141.68	138.818	143.65	165.769	154.335	133.965	143.933	142.849	137.04	135.33	144.276	147.864	143.851	155.197	141.841	147.327	116.887	116.887	130.632	135.858	116.618	128.794	128.823	124.585	126.897	129.315	150.468	145.685	139.137	123.49	142.868	140.034	141.706	147.601	136.444	126.255	138.34	140.926	139.564	141.43	141.616	146.223	133.324	122.431	127.565	135.318
		8	134.475	142.259	139.544	144.913	166.394	155.228	134.734	144.817	143.688	137.94	135.605	144.839	148.966	144.543	155.474	141.785	147.969	117.709	117.709	130.744	136.542	117.471	129.87	130.462	125.459	128.114	130.623	151.304	146.045	139.396	123.904	143.744	140.424	142.054	149.167	137.127	127.274	138.66	142.028	139.884	141.929	143.789	146.953	134.112	123.421	129.315	136.349
		9	134.977	142.978	140.449	146.078	167.065	156.025	135.497	145.516	144.598	138.62	135.947	145.241	150.096	145.264	155.935	141.815	148.641	118.598	118.598	131.542	137.363	118.267	130.989	132.027	126.275	129.204	132.185	152.153	146.412	139.632	124.714	144.962	140.794	142.485	150.332	137.884	128.171	139.092	143.008	140.212	142.21	145.332	147.29	135.063	124.1	131.118	137.612
		10	135.735	143.919	141.362	147.222	168.573	156.796	136.267	146.068	145.401	139.609	136.334	145.611	151.195	145.999	156.513	142.126	149.281	119.493	119.493	132.609	138.367	119.206	132.063	133.455	127.075	130.139	133.636	152.995	146.802	139.96	125.888	146.066	141.176	143.349	151.497	138.667	128.944	139.516	143.793	140.608	142.116	145.883	146.66	136.14	124.666	133.069	138.928
		11	136.401	144.944	142.221	148.663	170.281	157.622	137.016	146.61	146.801	140.938	136.708	146.035	152.214	146.703	157.05	142.362	149.861	120.421	120.421	133.689	139.674	120.122	133.051	134.638	127.849	130.963	134.444	153.696	147.233	140.362	126.971	146.956	141.664	144.28	153.409	139.455	129.721	139.886	144.585	141.053	142.143	145.418	145.695	137.289	125.369	134.777	140.117
		12	136.934	146.233	143.099	150.455	172.06	158.471	137.681	147.293	148.633	142.148	137.052	146.564	152.982	147.356	157.578	142.594	150.34	121.344	121.344	134.622	141.19	121.813	134.018	135.522	128.548	131.772	134.766	154.233	147.717	140.738	128.171	147.611	142.26	144.929	155.609	140.271	130.417	140.235	145.612	141.514	142.613	144.469	144.55	138.454	126.372	136.032	141.249
		13	137.647	148.112	144.117	152.375	174.039	159.159	138.232	148.098	150.084	143.307	137.411	147.225	153.624	147.941	158.162	142.98	150.745	122.278	122.278	135.368	142.713	123.829	135.071	136.134	129.114	132.589	135.225	154.743	148.254	141.106	129.383	148.013	142.87	145.457	156.493	141.091	130.928	140.579	146.596	141.943	143.521	143.707	143.944	139.582	127.73	137.005	142.403
		14	138.534	150.131	145.293	154.158	175.33	159.557	138.695	148.894	151.073	144.43	137.881	147.948	154.267	148.414	158.82	143.748	151.165	123.287	123.287	136.253	144.1	126.154	136.208	136.622	129.525	133.398	136.187	155.307	148.838	141.538	130.823	148.844	143.44	145.875	156.64	141.916	131.187	140.847	147.297	142.32	144.547	143.317	143.717	140.67	129.221	137.981	143.566
		15	139.365	151.887	146.525	155.916	176.394	159.762	139.124	149.625	152.124	145.296	138.542	148.699	154.841	148.721	159.606	144.73	151.638	124.335	124.335	137.506	145.372	127.324	137.388	137.174	129.845	134.192	137.566	156.015	149.469	142.012	132.394	150.241	143.905	146.332	156.402	142.828	131.356	141.017	147.922	142.72	145.491	143.162	143.718	141.729	130.336	139.046	144.703
		16	140.119	153.325	147.743	157.734	177.707	160.197	139.551	150.402	153.227	145.741	139.363	149.476	155.324	148.972	160.497	145.936	152.122	125.429	125.429	139.165	146.676	128.168	138.485	137.78	130.175	134.963	138.799	156.75	150.127	142.54	134.005	151.617	144.155	147.217	155.629	143.871	131.618	141.225	148.701	143.273	146.457	143.306	143.78	142.722	131.014	140.143	145.754
		17	140.903	154.294	148.905	159.509	178.74	161.08	140	151.294	153.774	145.732	140.233	150.262	155.696	149.371	161.434	147.299	152.634	126.62	126.62	140.979	148.14	129.272	139.353	138.352	130.581	135.718	139.625	157.611	150.783	143.222	135.815	152.733	144.248	148.347	154.787	145.013	132.131	141.544	149.804	143.997	147.343	143.835	143.783	143.504	131.366	141.262	146.709
		18	141.75	154.995	149.978	161.392	179.219	162.175	140.503	152.247	153.699	145.913	141.03	151.051	155.99	149.923	162.433	148.661	153.183	127.88	127.88	142.983	149.675	130.246	139.953	138.883	131.074	136.503	140.595	158.677	151.401	144.178	137.725	153.409	144.31	149.408	154.585	146.092	132.832	141.957	151.064	144.886	148.213	144.924	143.493	144.142	131.486	142.503	147.6
		19	142.577	155.29	150.995	163.154	179.398	163.214	141.062	153.188	153.732	146.651	141.719	151.821	156.281	150.55	163.478	149.968	153.666	129.229	129.229	145.328	151.141	131.202	140.436	139.527	131.627	137.339	142.076	159.995	151.963	145.347	139.71	153.771	144.357	150.132	154.862	147.047	133.717	142.408	152.088	145.921	149.343	145.711	143.045	144.743	131.655	143.889	148.433
		20	143.29	155.582	152.013	164.524	179.567	164.051	141.637	154.049	154.248	147.548	142.325	152.538	156.691	151.233	164.503	151.352	153.983	130.66	130.66	147.683	152.484	132.567	141.089	140.369	132.158	138.201	143.881	160.969	152.482	146.699	141.756	154.19	144.446	150.692	155.158	148.044	134.883	142.827	152.715	146.996	150.683	145.618	143.236	145.264	131.97	145.114	149.166
		21	143.845	156.256	153.064	165.956	179.864	164.675	142.202	154.843	154.961	148.323	142.888	153.2	157.197	151.965	165.464	152.855	154.202	132.156	132.156	149.79	153.698	134.098	142.029	141.35	132.624	139.048	145.66	161.586	152.967	148.143	143.779	155.01	144.678	151.329	155.176	149.139	136.388	143.166	153.089	147.953	152.078	145.102	144.894	145.717	132.475	145.826	149.839
		22	144.256	156.554	154.129	167.64	180.045	165.163	142.763	155.613	155.929	149.055	143.437	153.819	157.709	152.636	166.373	154.635	154.432	133.653	133.653	151.545	154.823	135.941	143.202	142.373	133.091	139.863	147.272	162.034	153.417	149.499	145.814	156.376	145.051	151.777	155.548	150.236	137.842	143.425	153.316	148.706	153.385	144.942	147.911	146.161	133.247	145.965	150.561
		23	144.64	156.934	155.128	169.938	179.966	165.557	143.312	156.362	157.368	149.972	143.954	154.406	158.038	153.105	167.178	156.579	154.67	135.141	135.141	153.138	155.933	137.974	144.577	143.404	133.661	140.682	148.703	162.431	153.847	150.587	147.703	158.297	145.5	152.129	156.208	151.198	138.993	143.611	153.315	149.249	154.34	145.505	150.448	146.628	134.023	145.673	151.422
		24	145.048	157.704	155.998	173.165	179.994	165.901	143.862	157.09	158.399	150.94	144.395	154.964	158.329	153.433	167.88	158.497	154.929	136.698	136.698	154.62	157.092	140.142	146.116	144.46	134.303	141.537	149.949	163.114	154.284	151.305	149.176	160.129	145.947	152.85	156.56	151.997	140.09	143.749	153.126	149.651	154.991	146.38	151.097	147.054	134.624	145	152.29
		25	145.334	158.422	156.864	177.152	180.015	166.288	144.415	157.796	159.476	151.87	144.747	155.501	158.709	153.766	168.487	160.334	155.269	138.446	138.446	155.966	158.31	141.896	147.771	145.56	134.919	142.394	150.976	164.402	154.719	151.731	150.347	161.2	146.309	154.022	156.999	152.666	141.082	143.872	152.8	149.966	155.358	146.687	151.573	147.359	135.111	144.484	152.933
		26	145.465	158.59	157.938	181.138	179.783	166.86	144.956	158.503	160.639	152.93	145.096	156.032	159.207	154.187	169.1	161.96	155.649	140.371	140.371	157.233	159.547	143.638	149.49	146.727	135.468	143.231	151.922	165.503	155.128	152.042	151.299	161.497	146.615	155.167	157.868	153.169	141.643	144.048	152.352	150.235	155.676	146.513	153.039	147.558	135.531	144.573	153.444
		27	145.628	158.626	159.28	184.634	179.354	167.749	145.502	159.245	161.341	154.169	145.599	156.545	159.787	154.592	169.764	162.886	155.931	142.364	142.364	158.383	160.792	145.426	151.195	147.971	135.962	144.057	153.226	166.165	155.52	152.407	151.761	161.19	147.006	155.96	159.479	153.484	141.831	144.336	151.982	150.581	156.339	146.41	154.581	147.726	136.025	144.928	154.054
		28	146.186	158.945	160.732	187.817	179.041	168.768	146.061	159.962	161.879	155.453	146.334	156.991	160.47	154.818	170.296	163.219	156.032	144.443	144.443	159.641	162.131	146.756	152.863	149.237	136.44	144.887	155.355	166.839	155.947	152.967	152.46	160.367	147.538	156.771	161.064	153.599	141.775	144.758	151.698	151.175	157.216	146.109	155.718	147.89	136.829	145.394	154.857
		29	146.972	159.451	162.033	191.056	178.534	169.551	146.574	160.541	162.678	156.917	147.221	157.339	161.272	154.937	170.631	163.459	156.03	146.385	146.385	160.506	163.556	147.985	154.532	150.51	136.932	145.728	158.216	167.514	156.453	153.673	153.957	159.354	148.173	158.114	162.262	153.528	141.553	145.292	151.586	152.126	157.831	145.095	156.738	148.043	138.04	146.199	155.603
		30	147.591	160.033	163.118	193.893	177.538	169.979	147.035	160.924	163.49	158.437	148.171	157.616	162.1	155.13	170.899	163.671	156.021	147.962	147.962	160.949	165.054	149.151	156.172	151.518	137.43	146.578	160.982	168.256	157.041	154.326	155.233	158.54	148.878	159.43	162.663	153.395	141.328	145.884	151.742	153.302	158.133	144.538	157.075	148.129	139.387	147.204	156.211
		31	147.989	160.255	164.01	195.451	176.83	170.102	147.528	161.165	164.083	159.767	149.123	157.884	162.772	155.539	171.229	163.65	156.044	149.316	149.316	161.076	166.549	150.162	157.766	152.189	137.941	147.418	162.95	168.501	157.678	154.809	155.98	158.115	149.648	160.221	163.44	153.269	141.31	146.465	152.016	154.382	158.57	145.323	156.362	148.117	140.566	148.126	156.824
		32	148.508	160.567	164.658	195.934	176.605	170.008	148.08	161.41	164.858	160.683	150.022	158.211	163.142	156.143	171.607	163.342	156.135	150.797	150.797	160.594	167.943	151.445	159.343	152.744	138.497	148.208	163.741	168.702	158.336	155.277	156.526	157.865	150.484	160.438	164.802	153.064	141.608	147.009	152.311	155.108	159.396	145.666	155.193	147.967	141.495	148.583	157.358
		33	149.345	161.075	165.053	196.327	176.532	169.8	148.641	161.75	165.911	161.221	150.876	158.59	163.214	156.718	171.869	162.915	156.293	152.369	152.369	159.855	169.202	152.358	160.797	153.323	139.009	148.936	163.477	169.517	158.99	155.836	156.958	157.969	151.35	160.43	165.526	152.738	142.023	147.533	152.678	155.49	160.461	145.197	153.933	147.699	142.064	148.69	157.895
		34	150.401	161.679	165.355	196.157	176.239	169.713	149.125	162.106	166.886	161.701	151.718	159.001	163.163	157.115	172.028	162.591	156.494	153.816	153.816	159.618	170.424	153.378	161.995	153.839	139.35	149.613	162.869	170.082	159.593	156.332	157.387	158.563	152.26	160.181	165.84	152.282	142.428	148.044	153.139	155.555	161.547	144.923	152.602	147.452	142.576	148.732	158.535
		35	151.409	161.953	165.729	194.845	175.883	169.862	149.497	162.343	167.552	162.09	152.538	159.461	163.346	157.397	172.227	162.291	156.765	154.871	154.871	159.862	171.593	154.663	162.982	154.254	139.654	150.282	162.45	170.522	160.072	156.572	158.216	159.121	153.173	159.427	166.687	151.718	142.829	148.549	153.647	155.355	162.4	145.228	150.943	147.286	143.065	149.093	159.073
		36	152.155	162.025	166.139	192.453	175.835	170.191	149.777	162.375	168.198	162.291	153.336	160.033	163.858	157.664	172.434	162.194	157.196	155.6	155.6	160.181	172.626	156.008	163.943	154.599	140.128	150.931	162.449	171.049	160.373	156.545	159.253	159.254	154.005	158.71	167.355	151.18	143.262	149.036	154.094	155.078	162.938	145.801	149.3	147.145	143.393	149.814	159.334
		37	152.69	162.058	166.468	189.471	175.491	170.531	150.001	162.179	169.196	162.574	154.12	160.705	164.559	157.919	172.598	162.375	157.821	156.264	156.264	160.293	173.494	156.915	165.02	154.861	140.818	151.501	162.765	171.011	160.515	156.361	160.376	159.072	154.855	158.352	167.285	150.811	143.685	149.483	154.609	154.911	163.379	145.921	147.905	147.013	143.746	150.43	159.501
		38	153.209	162.085	166.694	186.823	174.953	170.772	150.223	161.706	170.348	162.97	154.916	161.428	165.188	158.15	172.754	162.301	158.546	157.026	157.026	160.317	174.211	157.129	166.169	154.947	141.669	151.956	163.303	170.865	160.535	156.113	161.382	158.94	155.828	158.28	167.299	150.677	144.101	149.922	155.253	154.919	163.633	145.77	146.862	146.895	144.411	151.003	159.714
		39	153.958	162.072	166.79	185.073	174.808	170.937	150.492	160.925	171.796	163.403	155.82	162.178	165.653	158.308	172.968	162.06	159.281	157.926	157.926	160.711	174.9	156.827	167.283	154.874	142.648	152.286	164.372	171.044	160.477	155.779	162.305	159.308	156.771	158.615	167.071	150.724	144.538	150.377	155.874	155.129	163.796	145.223	146.616	146.87	145.637	151.493	160.031
		40	154.894	162.244	166.704	184.444	174.544	171.041	150.792	159.926	173.076	163.753	156.933	162.926	165.989	158.317	173.262	161.884	160.01	158.953	158.953	161.536	175.7	157.234	168.338	154.719	143.746	152.515	166.17	171.241	160.382	155.346	163.505	160.302	157.563	158.965	166.763	150.844	144.934	150.75	156.368	155.563	164.168	144.82	147.419	147.036	147.183	151.866	160.349
		41	155.822	162.631	166.492	184.985	174.011	171.119	151.045	158.935	173.884	164.181	158.18	163.591	166.132	158.178	173.628	161.821	160.696	159.92	159.92	162.505	176.567	158.283	169.413	154.53	144.905	152.692	168.462	171.178	160.294	154.916	164.73	161.508	158.227	158.787	166.904	151.056	145.252	150.914	156.926	156.169	164.96	144.705	149.175	147.423	148.621	152.336	160.753
		42	156.689	163.237	166.332	186.342	173.49	171.212	151.201	158.239	174.618	164.675	159.313	164.042	166.171	158.003	173.98	161.68	161.279	160.904	160.904	163.39	177.292	159.378	170.553	154.343	146.078	152.879	170.7	171.265	160.241	154.709	165.822	162.294	158.777	158.396	166.818	151.546	145.295	150.881	157.647	156.823	166.036	143.929	151.029	147.963	149.511	152.957	161.338
		43	157.379	163.929	166.341	188.288	173.091	171.267	151.315	158.012	175.193	164.861	160.191	164.206	166.341	157.99	174.233	161.23	161.741	161.831	161.831	164.514	177.881	160.181	171.715	154.14	147.301	153.129	172.051	171.764	160.23	154.836	166.878	162.618	159.172	158.124	166.825	152.377	145.05	150.802	158.26	157.335	167.122	143.042	152.043	148.657	149.461	153.359	161.939
		44	157.782	164.702	166.551	190.157	172.722	171.137	151.464	158.208	175.587	164.977	160.906	164.186	166.824	158.446	174.439	160.744	162.133	162.479	162.479	165.793	178.436	161.183	172.793	153.99	148.58	153.491	172.433	172.419	160.264	155.188	167.971	162.781	159.479	157.969	167.064	153.37	144.886	150.77	158.498	157.669	167.756	143.389	152.132	149.392	148.861	153.483	162.245
		45	157.929	165.162	166.887	191.482	172.27	170.898	151.683	158.784	175.91	165.35	161.595	164.175	167.574	159.603	174.595	160.628	162.538	162.926	162.926	166.946	178.996	161.638	173.744	154.058	149.812	154.02	172.679	172.929	160.337	155.484	168.824	162.997	159.891	157.652	166.889	154.435	145.239	150.794	158.788	157.879	167.89	144.373	152.177	149.944	148.373	153.697	162.21
		46	158.042	165.398	167.159	192.476	171.636	170.779	151.994	159.717	176.005	165.815	162.3	164.274	168.452	161.171	174.763	160.953	163.013	163.303	163.303	168.045	179.597	162.074	174.608	154.302	150.845	154.692	172.924	173.234	160.433	155.672	169.128	163.279	160.488	157.346	166.469	155.493	146.012	150.859	159.415	157.952	168.101	144.71	152.017	150.294	148.109	154.004	161.939
		47	158.328	165.443	167.288	193.607	171.408	170.942	152.364	160.942	176.041	166.399	162.935	164.48	169.366	162.469	174.94	161.382	163.608	163.685	163.685	168.942	180.263	162.665	175.465	154.661	151.534	155.416	173.137	173.441	160.534	155.935	168.825	163.706	161.274	157.541	166.12	156.375	146.965	150.964	159.93	157.82	168.502	144.121	150.739	150.539	147.798	154.45	161.505
		48	158.811	165.307	167.345	194.855	171.7	171.335	152.704	162.312	176.081	166.733	163.418	164.765	170.239	163.248	175.147	161.63	164.301	164.056	164.056	169.521	180.834	163.238	176.379	155.179	151.798	156.155	173.835	173.646	160.648	156.268	168.602	164.385	162.08	158.233	166.053	156.962	147.844	151.125	160.047	157.575	168.694	144.133	149.73	150.826	147.185	154.985	161.007
		49	159.274	165.335	167.385	195.851	171.967	171.61	152.964	163.581	175.941	166.972	163.761	165.089	170.983	163.71	175.381	161.931	165.026	164.551	164.551	170.071	181.131	163.409	177.34	155.851	151.626	156.902	175.959	174.069	160.799	156.527	168.985	165.288	162.762	158.914	165.546	157.271	148.835	151.358	159.755	157.389	168.517	145.458	149.629	151.208	146.49	155.568	160.754
		50	159.639	165.615	167.411	196.268	172.133	171.631	153.16	164.574	175.733	167.682	164.059	165.373	171.418	164.016	175.586	162.577	165.779	165.34	165.34	170.592	181.197	163.784	178.242	156.509	151.217	157.629	179.634	174.491	161.015	156.913	169.387	166.192	163.418	159.025	165.058	157.404	150.072	151.653	159.182	157.306	168.409	147.254	150.394	151.684	146.173	156.121	160.71
		51	160.024	165.81	167.422	196.194	172.281	171.503	153.33	165.197	175.811	168.418	164.374	165.597	171.47	164.186	175.729	163.58	166.592	166.392	166.392	170.958	181.272	163.62	179.02	156.954	150.88	158.318	183.994	174.651	161.308	157.623	169.513	166.894	164.285	158.895	164.947	157.443	151.119	151.926	158.606	157.298	168.86	148.921	151.375	152.333	146.513	156.555	160.665
		52	160.243	165.848	167.43	195.564	172.233	171.434	153.542	165.593	176.164	168.826	164.649	165.826	171.379	164.146	175.802	164.823	167.404	167.436	167.436	171.596	181.407	163.941	179.612	157.297	150.775	158.99	188.23	174.727	161.681	158.377	169.636	167.362	165.405	159.248	165.189	157.535	151.784	152.092	158.158	157.253	169.746	150.313	151.612	153.116	147.255	156.604	160.746
		53	160.24	165.972	167.435	193.917	172.215	171.578	153.843	165.872	176.511	169.223	164.838	166.104	171.33	163.876	175.841	166.304	168.123	168.334	168.334	172.423	181.577	164.517	180.048	157.737	150.826	159.695	191.807	174.781	162.118	158.833	169.807	167.782	166.607	160.209	165.183	157.856	152.253	152.157	157.933	157.097	170.535	151.741	151.047	153.92	147.937	156.421	161.147
		54	160.163	166.379	167.438	191.922	172.165	171.815	154.21	166.112	176.707	169.741	165.006	166.431	171.376	163.508	175.885	167.612	168.717	169.16	169.16	172.86	181.773	164.996	180.465	158.154	150.948	160.47	194.355	174.952	162.619	158.995	170.001	168.053	167.699	161.099	164.762	158.417	152.676	152.189	158.041	156.953	170.871	153.349	150.783	154.813	148.432	156.363	161.785
		55	159.964	166.777	167.453	190.553	171.963	171.908	154.642	166.324	176.541	170.028	165.23	166.774	171.556	163.153	175.978	168.463	169.169	170.094	170.094	172.974	182.016	164.869	180.981	158.372	151.122	161.305	195.809	175.475	163.173	158.944	170.043	168.419	168.609	161.995	164.272	159.172	153.159	152.251	158.374	156.973	170.98	155.378	151.317	155.773	148.733	156.446	162.594
		56	159.634	166.862	167.496	190.12	171.805	171.797	155.183	166.423	176.146	170.096	165.554	167.134	171.968	162.868	176.145	168.916	169.489	171.298	171.298	173.237	182.236	164.748	181.624	158.364	151.362	162.172	196.26	176.098	163.772	158.85	170.175	169.051	169.356	163.186	164.277	160.129	153.489	152.351	158.713	157.263	171.273	157.297	152.181	156.758	148.808	156.574	163.613
		57	159.211	166.697	167.569	190.137	171.568	171.597	155.833	166.442	175.702	170.247	165.982	167.549	172.626	162.697	176.327	169.704	169.731	172.412	172.412	173.679	182.381	164.831	182.323	158.274	151.712	163.034	196.409	176.579	164.405	159.009	170.521	169.691	169.938	164.068	164.264	161.247	153.434	152.467	159.07	157.821	171.865	159.12	153.27	157.742	148.843	156.678	164.566
		58	158.615	166.553	167.639	190.228	171.404	171.425	156.546	166.44	175.38	170.639	166.448	168.012	173.387	162.66	176.453	171.417	169.97	173.368	173.368	174.166	182.483	164.57	183.007	158.244	152.193	163.854	196.944	177.183	165.061	159.589	170.83	170.224	170.372	164.824	163.772	162.373	153.163	152.641	159.462	158.502	172.7	160.496	153.703	158.644	148.928	157.054	165.371
		59	158.056	166.232	167.684	190.322	171.843	171.399	157.276	166.38	175.387	171.123	166.905	168.524	174.021	162.764	176.47	173.656	170.303	174.098	174.098	174.621	182.561	164.313	183.657	158.318	152.795	164.622	197.934	177.671	165.713	160.391	170.977	170.441	170.71	165.868	163.485	163.338	152.906	152.947	159.916	159.082	173.396	161.258	153.749	159.363	148.86	157.733	166.228
		60	157.747	165.501	167.784	190.401	172.535	171.649	157.959	166.257	175.782	171.536	167.361	169.052	174.417	162.994	176.403	175.548	170.76	174.577	174.577	174.756	182.582	164.562	184.303	158.455	153.572	165.336	198.886	177.616	166.325	161.056	171.182	170.448	171.042	166.912	163.39	163.978	152.735	153.392	160.515	159.508	173.696	161.69	154.254	159.866	148.488	158.4	167.159
		61	157.658	164.503	168.014	190.198	172.538	172.122	158.552	166.133	176.47	172.159	167.779	169.551	174.64	163.308	176.376	176.587	171.294	175.094	175.094	174.593	182.575	165.117	184.935	158.59	154.483	166.011	200.003	177.335	166.86	161.399	171.454	170.446	171.418	167.826	163.125	164.248	152.902	153.867	161.078	159.937	173.601	162.719	155.209	160.244	147.911	159.174	168.104
		62	157.73	163.313	168.311	189.709	172.37	172.555	159.04	166.063	176.765	173.112	168.158	170.041	174.867	163.623	176.442	176.234	171.893	175.595	175.595	174.244	182.659	165.624	185.462	158.672	155.405	166.672	201.605	177.292	167.298	161.405	171.58	170.541	171.835	169.139	163.982	164.238	153.469	154.324	161.434	160.451	173.168	164.221	156.081	160.736	147.371	159.97	168.959
		63	157.972	162.233	168.61	189.333	172.748	172.664	159.435	166.08	176.842	173.716	168.497	170.557	175.01	163.968	176.431	174.553	172.606	175.959	175.959	173.829	182.788	166.458	185.873	158.702	156.255	167.339	203.315	177.521	167.663	161.217	171.497	170.765	172.19	170.512	165.644	164.1	154.208	154.826	161.486	160.923	172.736	166.139	157.562	161.442	147.013	160.472	169.693
		64	158.443	161.459	168.908	189.361	173.301	172.475	159.795	166.176	177.216	173.85	168.775	171.087	175.054	164.395	176.338	172.609	173.426	176.328	176.328	173.47	182.869	167.385	186.206	158.76	157.041	168.003	204.652	178.047	167.994	161.108	171.326	171.353	172.412	171.534	166.561	163.952	155.219	155.41	161.24	161.277	172.618	168.448	158.767	162.181	146.797	160.977	170.365
		65	159.059	160.943	169.147	189.76	173.383	172.269	160.17	166.321	177.73	174.122	168.967	171.615	175.18	164.726	176.362	171.166	174.275	176.493	176.493	173.348	182.929	167.769	186.472	158.943	157.771	168.586	205.269	178.652	168.313	161.178	171.129	172.011	172.587	172.441	167.412	163.865	156.504	156.031	160.805	161.52	172.621	170.956	159.019	162.858	146.679	162.005	171.115
		66	159.659	160.82	169.302	190.126	173.252	172.245	160.538	166.547	178.304	174.732	169.097	172.114	175.428	164.746	176.577	170.454	175.049	176.33	176.33	173.707	182.935	168.477	186.731	159.237	158.375	169.055	205.499	178.86	168.612	161.311	170.961	172.174	172.824	173.086	168.377	163.956	157.81	156.666	160.435	161.746	172.61	173.334	159.226	163.586	146.564	163.094	172.131
		67	160.244	160.981	169.429	190.51	172.956	172.433	160.895	166.99	179.13	175.261	169.272	172.56	175.682	164.511	176.972	170.44	175.591	176.472	176.472	174.48	182.865	169.427	187.009	159.458	158.832	169.445	205.735	178.799	168.894	161.32	171.034	172.579	172.998	173.751	169.307	164.366	158.885	157.336	160.274	162.021	172.695	174.837	159.007	164.518	146.52	163.844	173.565
		68	160.641	161.319	169.574	191.022	172.753	172.758	161.28	167.684	180.165	175.658	169.56	172.979	175.863	164.305	177.452	171.162	175.836	176.962	176.962	174.864	182.819	170.279	187.265	159.541	159.192	169.772	205.502	178.617	169.202	161.127	171.481	173.314	173.083	174.652	170.571	165.126	159.692	158.048	160.409	162.263	172.903	175.845	158.339	165.681	146.683	164.447	175.292
		69	160.706	161.918	169.781	191.474	173.197	173.021	161.729	168.454	180.505	175.952	169.89	173.423	175.954	164.544	177.905	172.523	175.884	177.369	177.369	174.738	182.888	170.441	187.471	159.623	159.624	170.001	204.755	178.409	169.574	160.817	172.066	173.713	173.299	175.413	171.959	166.138	160.125	158.773	160.899	162.419	173.036	177.032	158.05	166.906	147.033	165.306	177.2
		70	160.616	162.55	170	191.621	173.679	173.158	162.241	169.161	180.171	176.52	170.13	173.891	176.122	165.307	178.347	174.046	175.828	177.478	177.478	174.57	183.199	170.74	187.698	159.866	160.214	170.101	204.076	178.479	170.027	160.541	172.359	173.801	173.741	175.937	173.532	167.326	160.345	159.432	161.339	162.604	173.302	177.796	158.785	167.862	147.542	166.315	179.361
		71	160.648	162.971	170.192	191.41	173.735	173.29	162.81	169.843	179.558	176.991	170.241	174.275	176.322	166.279	178.808	175.061	175.747	177.401	177.401	174.692	183.697	171.292	187.95	160.44	160.849	170.094	203.523	178.902	170.565	160.39	172.136	173.742	174.21	176.266	175.464	168.634	160.676	159.893	161.681	163.034	173.958	178.408	159.691	168.451	148.086	167.232	181.61
		72	160.918	163.25	170.399	191.239	173.47	173.553	163.43	170.569	179.678	176.992	170.314	174.493	176.564	167.352	179.272	175.422	175.73	177.243	177.243	174.983	184.215	171.593	188.153	161.365	161.493	170.047	202.939	179.408	171.21	160.455	171.867	173.632	174.555	176.443	177.161	169.993	160.952	160.108	162.381	163.753	174.612	179.206	160.818	168.808	148.723	167.833	183.703
		73	161.291	163.688	170.645	191.076	173.751	173.941	164.118	171.355	180.134	176.532	170.412	174.56	176.853	168.462	179.655	175.44	175.835	177.03	177.03	175.263	184.736	171.742	188.272	162.372	162.295	169.98	202.196	179.654	171.975	160.687	172.214	173.816	174.772	176.85	178.132	171.35	161.099	160.116	163.27	164.513	175.045	179.755	161.698	169.038	149.584	168.22	185.503
		74	161.648	164.409	170.868	191	174.551	174.308	164.832	172.286	180.213	176.401	170.515	174.555	177.209	169.548	179.889	175.264	176.066	176.896	176.896	175.324	185.259	172.019	188.363	163.237	163.365	169.862	201.52	179.795	172.858	160.915	173.248	174.374	174.919	177.38	178.744	172.667	161.298	160.008	163.895	165.164	175.223	180.202	162.483	169.154	150.281	168.39	186.917
		75	161.968	165.181	171.064	191.062	174.983	174.598	165.505	173.37	180.044	176.882	170.628	174.578	177.534	170.271	180.004	175.051	176.404	177	177	175.176	185.786	172.139	188.486	163.881	164.681	169.685	201.246	179.844	173.845	161.091	174.183	175.418	175.068	177.737	179.328	173.935	161.605	159.871	164.183	165.862	175.248	180.531	163.378	169.266	150.564	168.24	187.949
		76	162.095	165.842	171.379	191.139	175.046	174.826	166.086	174.49	179.943	177.716	170.72	174.666	177.757	170.607	180.084	175.082	176.804	177.316	177.316	175.017	186.363	172.118	188.603	164.29	166.146	169.461	201.311	179.821	174.918	161.252	174.611	176.799	175.188	177.472	179.81	175.168	162.056	159.778	164.326	166.641	175.219	180.985	163.817	169.559	150.621	167.822	188.578
		77	162.068	166.636	171.906	191.289	174.893	174.974	166.591	175.621	179.857	178.34	170.787	174.791	177.928	170.864	180.188	175.113	177.25	177.707	177.707	175.121	186.926	172.269	188.635	164.547	167.649	169.164	201.249	179.848	176.035	161.373	174.643	178.007	175.213	176.757	180.421	176.365	162.667	159.763	164.436	167.302	175.394	181.105	164.388	170.126	150.767	167.538	188.972
		78	162.098	167.449	172.637	191.371	174.749	175.095	166.992	176.743	179.567	178.89	170.902	174.95	178.118	171.282	180.355	174.914	177.73	178.251	178.251	175.528	187.385	173.086	188.618	164.803	169.06	168.791	201.098	180.11	177.153	161.597	174.387	178.289	175.262	176.36	181.381	177.52	163.441	159.856	164.649	167.787	175.662	181.141	164.825	170.902	151.235	167.7	189.227
		79	162.4	168.109	173.441	190.992	174.643	175.304	167.233	177.71	179.121	179.263	171.109	175.198	178.422	172.106	180.576	174.761	178.175	178.878	178.878	175.806	187.785	173.421	188.622	164.95	170.362	168.408	201.119	180.395	178.242	162.01	173.707	177.48	175.452	176.151	181.361	178.555	164.47	160.074	164.924	168.195	175.873	181.602	164.632	171.772	152.093	168.286	189.067
		80	162.892	168.632	174.136	190.448	174.603	175.589	167.314	178.493	178.878	179.38	171.36	175.529	178.774	173.292	180.762	174.889	178.48	179.195	179.195	175.742	188.196	173.561	188.669	164.831	171.6	168.084	201.137	180.489	179.293	162.479	173.4	176.26	175.779	175.626	181.764	179.289	165.563	160.397	165.274	168.552	176.074	182.047	164.643	172.7	153.411	168.991	188.612
		81	163.204	168.978	174.721	190.254	174.616	175.925	167.291	179.242	178.752	179.636	171.601	175.902	179.037	174.375	180.866	175.478	178.606	179.315	179.315	175.593	188.596	173.842	188.693	164.385	172.71	167.888	201.038	180.354	180.301	163.044	173.942	175.288	176.157	174.945	182.117	179.636	166.46	160.84	165.645	168.843	176.14	182.527	165.755	173.59	155.07	169.591	188.336
		82	163.293	169.267	175.268	190.39	174.672	176.31	167.257	179.999	178.499	180.049	171.809	176.309	179.159	175.153	180.909	176.513	178.639	179.621	179.621	175.548	188.936	174.283	188.558	163.561	173.578	167.833	200.726	180.248	181.242	163.772	174.624	174.483	176.546	174.934	182.608	179.689	167.174	161.472	166.071	169.112	175.982	182.66	166.764	174.149	156.657	170.105	188.153
		83	163.346	169.847	175.738	190.325	174.736	176.743	167.264	180.659	178.182	180.347	171.973	176.762	179.189	175.894	180.902	177.267	178.653	179.921	179.921	175.644	189.024	174.86	188.18	162.521	174.134	167.835	200.124	180.515	182.064	164.543	174.844	173.797	176.874	175.546	183.488	179.568	167.574	162.321	166.533	169.382	175.904	182.754	167.393	174.292	157.902	170.766	187.588
		84	163.64	170.473	176.112	189.691	174.809	177.183	167.327	181.124	177.976	180.36	172.12	177.252	179.264	176.602	180.822	177.95	178.668	179.992	179.992	175.968	188.829	175.037	187.629	161.485	174.416	167.789	199.385	180.799	182.753	165.226	174.881	173.063	177.127	175.916	184.109	179.369	167.67	163.377	167.008	169.69	176.067	183.051	167.643	174.198	158.919	171.469	186.723
		85	164.128	171.021	176.453	189.162	175.128	177.5	167.419	181.455	178.165	180.194	172.283	177.756	179.401	176.877	180.645	178.908	178.7	179.924	179.924	176.425	188.552	175.212	187.115	160.571	174.567	167.696	198.765	180.778	183.336	165.898	175.17	172.365	177.336	175.837	183.862	179.2	167.789	164.569	167.448	170.07	176.228	183.87	167.646	174.091	160.018	171.804	185.94
		86	164.549	171.786	176.792	188.655	175.446	177.731	167.509	181.858	178.521	180.01	172.484	178.235	179.49	176.708	180.379	179.99	178.789	179.777	179.777	176.546	188.266	175.627	186.813	159.631	174.726	167.625	198.398	180.687	183.868	166.632	175.557	171.971	177.512	175.325	184.107	179.151	168.076	165.786	167.867	170.384	176.049	184.811	167.581	174.09	161.12	171.816	185.269
		87	164.933	172.487	177.066	188.152	175.536	178.043	167.664	182.376	178.871	180.036	172.718	178.662	179.612	176.433	180.119	181.144	178.973	179.686	179.686	176.371	187.913	175.979	186.737	158.525	174.932	167.633	198.33	180.813	184.375	167.39	175.974	172.088	177.741	174.781	184.324	179.297	168.316	166.945	168.273	170.58	175.693	185.316	167.49	174.146	162.234	172.172	184.683
		88	165.429	172.761	177.283	187.971	175.568	178.47	167.947	182.905	178.943	180.213	173.046	179.029	179.822	176.362	179.943	182.082	179.291	179.765	179.765	176.377	187.548	175.618	186.863	157.68	175.21	167.768	198.25	180.991	184.855	168.157	176.356	172.818	178.011	174.521	184.29	179.656	168.291	168.031	168.539	170.836	175.527	185.05	167.43	174.11	163.661	173.114	184.055
		89	165.986	172.742	177.474	187.986	175.658	178.895	168.317	183.514	178.825	180.259	173.507	179.336	180.072	176.601	179.862	182.023	179.757	180.111	180.111	176.928	187.333	175.17	187.114	157.483	175.566	168.022	197.822	181.11	185.304	168.962	176.62	173.881	178.247	174.295	183.967	180.135	167.994	169.03	168.661	171.311	175.618	184.627	167.459	173.984	165.649	173.923	183.411
		90	166.363	172.741	177.642	188.027	175.667	179.247	168.736	184.343	178.736	180.32	174.092	179.587	180.322	176.905	179.948	181.116	180.333	180.639	180.639	177.697	187.274	174.701	187.33	157.971	175.97	168.397	197.188	181.135	185.733	169.777	176.753	175.046	178.503	174.332	183.783	180.657	167.583	169.948	168.971	171.993	175.941	184.349	167.671	174.038	168.4	174.212	183.096
		91	166.494	172.937	177.841	188.112	176.042	179.579	169.162	185.326	178.903	180.498	174.757	179.78	180.48	176.89	180.195	180.161	180.951	180.988	180.988	177.994	187.268	174.046	187.346	158.865	176.434	168.942	197.021	181.007	186.147	170.488	176.552	176.206	178.846	174.618	183.785	181.12	167.232	170.816	169.572	172.657	176.254	184.271	168.117	174.376	171.689	174.209	183.102
		92	166.548	173.226	178.108	188.062	176.943	179.875	169.523	186.359	179.312	180.554	175.465	179.939	180.662	176.582	180.547	179.577	181.532	181.14	181.14	177.962	187.235	174.032	187.08	159.739	176.996	169.699	197.23	180.762	186.539	171.007	175.98	177.121	179.27	174.741	183.048	181.398	167.101	171.667	170.112	173.113	176.376	183.762	168.487	174.775	175.149	174.134	183.307
		93	166.738	173.348	178.415	187.918	177.212	180.047	169.8	187.286	179.469	180.774	176.137	180.067	180.967	176.255	180.94	179.45	182.009	181.206	181.206	178.249	187.195	174.487	186.569	160.573	177.629	170.648	197.303	180.641	186.904	171.318	175.301	177.805	179.724	174.314	182.121	181.433	167.145	172.506	170.514	173.417	176.377	182.745	168.909	175.019	178.562	174.029	183.814
		94	167.057	173.391	178.673	187.863	177.052	180.116	170.019	187.899	179.265	181.3	176.633	180.131	181.204	176.074	181.361	179.675	182.37	181.222	181.222	178.912	187.195	174.743	185.892	161.461	178.293	171.703	197.301	180.695	187.244	171.432	175.09	178.331	180.226	173.638	182.106	181.307	167.402	173.296	170.814	173.723	176.218	181.902	169.326	175.109	181.463	173.957	184.434
		95	167.42	173.237	178.866	187.487	176.798	180.165	170.222	188.031	178.941	181.765	176.898	180.144	181.262	176.02	181.79	180.102	182.677	181.208	181.208	179.309	187.236	174.913	185.083	162.448	178.955	172.787	197.375	180.685	187.551	171.576	175.149	178.705	180.734	173.349	182.017	181.17	167.883	173.991	171.139	174.086	175.801	181.543	169.19	175.15	183.517	173.872	184.669
		96	167.749	172.928	179.078	186.586	176.388	180.207	170.452	187.69	178.685	181.84	177.007	180.161	181.221	175.993	182.204	180.646	182.988	181.164	181.164	179.172	187.253	175.58	184.225	163.426	179.614	173.831	197.447	180.685	187.827	171.908	175.549	179.094	181.137	173.339	181.226	181.079	168.303	174.565	171.495	174.419	175.393	181.209	169.136	175.098	184.698	173.882	184.406
		97	168.192	173.075	179.324	185.738	175.678	180.181	170.754	187.092	178.485	181.932	177.051	180.197	181.188	175.975	182.565	181.343	183.283	181.049	181.049	178.823	187.173	176.108	183.485	164.298	180.262	174.778	197.426	180.898	188.063	172.225	176.351	179.165	181.315	173.365	180.827	181.024	168.518	175.046	171.665	174.59	175.213	181.154	169.699	174.81	185.117	174.26	183.95
		98	168.745	173.82	179.529	185.306	174.658	180.099	171.173	186.525	178.348	182.145	177.093	180.2	181.224	176.049	182.847	181.916	183.521	180.754	180.754	178.617	186.962	176.518	183.033	165.002	180.9	175.601	197.292	181.19	188.235	172.526	177.107	178.867	181.237	173.369	180.766	180.986	168.569	175.489	171.597	174.565	175.317	181.375	170.279	174.3	184.838	174.719	183.565
		99	169.091	174.183	179.748	185.241	174.498	180.122	171.706	186.187	178.257	182.489	177.101	180.123	181.336	176.275	183.046	182.154	183.689	180.462	180.462	178.545	186.637	176.409	182.877	165.556	181.444	176.309	197.078	181.3	188.329	172.98	177.896	178.787	181.05	173.368	180.916	180.935	168.575	175.898	171.637	174.444	175.528	181.413	170.381	173.895	184.218	174.912	183.401
		100	169.171	173.979	180.052	185.551	174.612	180.324	172.288	185.997	178.047	182.928	177.025	179.978	181.434	176.605	183.185	181.895	183.8	180.385	180.385	178.443	186.311	176.162	182.976	166.027	181.693	176.898	197.043	181.298	188.345	173.621	178.697	179.204	180.942	173.412	180.973	180.786	168.66	176.262	171.833	174.424	175.633	181.284	170.769	173.855	183.404	174.923	183.357
[truncated: 21 more columns]

## Sheet: Hip
		Group	Highly-skilled	Highly-skilled	Highly-skilled	Highly-skilled	Highly-skilled	Highly-skilled	Highly-skilled	Highly-skilled	Highly-skilled	Highly-skilled	Highly-skilled	Highly-skilled	Highly-skilled	Highly-skilled	Highly-skilled	Highly-skilled	Highly-skilled	Highly-skilled	Highly-skilled	Highly-skilled	Highly-skilled	Highly-skilled	Highly-skilled	Highly-skilled	Highly-skilled	Highly-skilled	Highly-skilled	Highly-skilled	Highly-skilled	Less-skilled	Less-skilled	Less-skilled	Less-skilled	Less-skilled	Less-skilled	Less-skilled	Less-skilled	Less-skilled	Less-skilled	Less-skilled	Less-skilled	Less-skilled	Less-skilled	Less-skilled	Less-skilled	Less-skilled	Less-skilled
		Time(%)	Sub.1	Sub.2	Sub.3	Sub.4	Sub.5	Sub.6	Sub.7	Sub.8	Sub.9	Sub.10	Sub.11	Sub.12	Sub.13	Sub.14	Sub.15	Sub.16	Sub.17	Sub.18	Sub.19	Sub.20	Sub.21	Sub.22	Sub.23	Sub.24	Sub.25	Sub.26	Sub.27	Sub.28	Sub.29	Sub.30	Sub.31	Sub.32	Sub.33	Sub.34	Sub.35	Sub.36	Sub.37	Sub.38	Sub.39	Sub.40	Sub.41	Sub.42	Sub.43	Sub.44	Sub.45	Sub.46	Sub.47
		0	50.7472	47.1387	37.0343	39.5266	40.0032	37.9631	47.8087	47.3587	43.9868	44.0922	41.2993	44.0535	43.4144	45.0494	37.0392	41.6023	39.4594	69.9354	69.9354	46.4244	50.3877	59.057	55.7118	56.1504	61.4261	61.4415	56.4001	42.0698	45.0089	48.3553	50.2388	39.7657	41.2228	41.5722	43.3161	52.456	57.4022	42.1722	38.8096	50.0195	49.952	45.0419	48.33	53.0345	55.4483	50.8261	54.2083
		1	50.2615	46.1029	36.4765	38.7795	40.7734	37.8308	47.7556	46.7674	44.4435	43.6743	40.9962	44.0419	43.4777	45.0842	37.7627	41.5369	39.3969	68.9464	68.9464	45.7293	49.9869	58.2483	55.5033	55.0947	61.1255	61.1907	55.2309	42.4962	44.6379	47.6963	50.1306	39.9925	41.281	41.642	44.7151	52.4572	56.6748	42.1638	38.8672	49.9021	49.6094	46.1544	49.8466	53.5132	54.6635	50.7691	54.2148
		2	49.6063	45.1732	35.6929	37.8885	42.7693	37.8508	47.752	46.0139	45.0615	43.3851	40.6465	44.2192	43.7671	45.3037	38.5294	41.62	39.4182	67.4329	67.4329	44.6627	49.2569	57.0548	55.1091	53.7558	60.4085	60.5068	53.6254	43.3484	44.0249	46.8714	49.9378	40.5298	41.6672	41.9542	46.8024	52.6905	56.0261	42.2697	39.2421	49.7572	49.053	48.0946	52.4973	54.2797	53.6477	50.6944	54.2715
		3	48.9041	45.1153	35.0151	37.3278	45.1003	38.2302	47.8496	45.4528	45.5289	43.6533	40.4331	44.6471	44.295	45.5942	38.9563	41.8996	39.569	65.9718	65.9718	43.7409	48.4015	55.7915	54.5074	52.7249	59.4465	59.5158	52.1526	44.6108	43.4355	46.4388	49.4338	41.1179	42.3636	42.1559	49.3649	53.1929	55.4379	42.4622	40.1173	49.6663	48.41	50.9632	55.4268	55.1729	52.8817	50.8785	54.417
		4	48.1529	46.191	34.5719	37.3448	47.1279	38.9525	48.0124	45.0298	46.197	43.9692	40.3071	45.3147	45.1593	45.8815	39.0602	42.3172	39.8592	64.5659	64.5659	43.1372	47.601	55.4978	53.627	51.9202	58.3022	58.2929	51.1903	46.017	42.896	46.3967	49.0102	41.7254	43.2916	42.4763	52.06	53.9614	54.6505	42.6811	41.5931	49.7254	47.8239	54.7485	58.0196	56.3636	52.5443	51.4235	54.6809
		5	47.4225	48.2632	34.4426	37.8641	48.8239	39.9591	48.1928	44.6571	47.4425	44.2257	40.2065	46.2014	46.4815	46.2023	38.9443	42.681	40.2875	63.0789	63.0789	42.8214	46.9433	55.6665	52.5037	51.2119	56.9866	56.9334	50.7169	47.3557	42.4626	46.609	48.7946	42.8273	44.3739	43.0005	54.7478	54.9653	53.7145	42.9475	43.4585	49.9457	47.2572	58.8093	59.7875	57.9052	52.5186	52.3657	55.1828
		6	46.8573	51.1104	34.504	38.6731	49.9221	41.139	48.368	44.2928	49.0745	44.2046	40.0761	47.2704	48.2455	46.6041	38.7068	43.1412	40.8424	61.6885	61.6885	42.7742	46.4349	55.6947	51.2919	50.5431	55.5916	55.5342	50.2673	48.8326	42.1783	46.9133	48.7404	44.4494	45.5934	43.7581	57.0765	56.1395	52.7571	43.2732	45.3625	50.3299	46.6523	62.5899	61.1151	59.7364	52.5724	53.7438	55.9485
		7	46.4929	54.7188	34.5876	39.636	50.7744	42.3293	48.563	44.0312	50.615	43.7661	39.8732	48.4471	50.2989	47.0803	38.442	43.5406	41.4903	60.5066	60.5066	43.1459	46.0188	55.1715	50.0723	49.9411	54.2241	54.1717	49.7459	50.6898	42.0811	47.1806	48.917	46.3787	46.9277	44.6512	59.4531	57.4178	51.8972	43.6085	47.2608	50.8669	46.1692	65.8277	61.9241	61.7912	52.8486	55.525	56.9325
		8	46.2372	59.1818	34.6733	40.6699	51.8461	43.4269	48.8474	44.0375	51.9246	43.2348	39.6279	49.6664	52.3932	47.5762	38.2436	43.834	42.17	59.4054	59.4054	43.5371	45.5925	54.2358	48.8966	49.4382	52.9288	52.8885	49.1351	52.7751	42.1608	47.56	49.4701	48.1191	48.3123	45.7243	61.9378	58.7657	51.1448	43.9332	49.3405	51.508	45.9776	67.8542	62.1956	63.9267	53.4851	57.5601	58.1468
		9	45.9493	64.2436	34.8121	42.0105	53.2281	44.3929	49.2536	44.4241	53.204	42.9799	39.4343	50.8785	54.4155	48.0571	38.1671	44.0578	42.8468	58.369	58.369	43.8133	45.2062	53.1193	47.8485	49.0614	51.6774	51.7393	48.3202	54.7661	42.4182	48.3523	50.1349	49.6783	49.7366	46.921	64.8811	60.1762	50.7751	44.3022	51.4961	52.1432	46.2578	68.582	61.9134	65.9521	54.5433	59.6326	59.5392
		10	45.7054	69.7803	35.1133	43.678	55.0093	45.2163	49.7473	45.1505	54.5727	42.8784	39.3563	52.0618	56.3188	48.5454	38.3731	44.317	43.5129	57.4595	57.4595	44.2077	44.9556	51.8295	46.9882	48.7581	50.4777	50.7573	47.5235	56.5443	42.8317	49.6012	51.0859	51.2707	51.177	47.9971	67.6704	61.7059	50.8489	44.763	53.6286	52.7612	47.1847	68.5732	61.6044	67.7698	55.8966	61.6611	61.1852
		11	45.7779	75.3599	35.6806	45.4326	57.6113	45.8982	50.3092	46.0698	55.4705	42.8438	39.407	53.23	58.0974	49.1221	39.0135	44.9902	44.1667	56.531	56.531	45.0124	44.878	50.8089	46.3991	48.5852	49.4079	49.9549	47.2978	58.2105	43.3992	51.1668	52.7501	53.1134	52.5092	49.0486	69.9984	63.3828	51.2673	45.2912	55.7656	53.4882	48.1995	68.3503	61.1313	69.4273	57.3625	63.7475	62.9868
		12	46.2256	80.4488	36.5402	47.1517	60.5718	46.5319	50.9459	47.0534	55.8786	43.0298	39.5681	54.3984	59.8209	49.8524	40.0685	46.1023	44.8396	55.6843	55.6843	46.4595	45.0024	50.0409	46.109	48.5954	48.5316	49.2905	47.7355	59.7953	44.1006	53.022	55.0138	55.3082	53.5975	50.2694	71.8067	65.1439	52.0203	45.8238	57.8264	54.4506	48.9644	68.0609	61.1498	70.9862	58.6932	65.7314	64.7732
		13	46.8773	84.7532	37.6912	48.8815	63.1714	47.3084	51.6672	48.0789	56.6894	43.3865	39.8187	55.5791	61.4856	50.7709	41.4747	47.5114	45.5604	55.1614	55.1614	48.5301	45.3858	49.0403	46.0681	48.8069	47.8739	48.7486	48.5496	61.3518	44.9372	55.2833	57.8277	57.8549	54.3906	51.6355	72.9337	66.979	53.0936	46.3204	59.818	55.6397	49.4921	68.1979	61.2841	72.4889	59.7224	67.6323	66.4849
		14	47.6564	88.7322	39.1057	50.7548	65.909	48.3701	52.4557	49.1783	58.1467	43.9139	40.088	56.7972	63.131	51.9486	43.1965	49.1658	46.3147	54.9262	54.9262	51.0534	46.0851	47.9751	46.2128	49.1917	47.3892	48.3449	49.5192	63.1116	45.9002	58.0228	60.8587	60.3497	54.8952	53.1357	73.4111	68.9162	54.5251	46.8336	61.8746	56.9846	50.0403	69.1133	61.9014	73.8976	60.3182	69.5497	68.2186
		15	48.6094	92.5164	40.7721	52.8135	68.9374	49.7366	53.2898	50.3501	59.7426	44.7278	40.3254	58.0519	64.9252	53.4428	45.1545	51.074	47.0744	54.968	54.968	53.8407	47.0936	47.1058	46.5066	49.6141	46.9877	48.0499	50.6832	65.1006	46.9775	61.1463	64.0817	62.3005	55.1935	54.769	73.3261	70.907	56.2984	47.4391	63.8797	58.4214	50.8508	70.691	63.1678	75.1692	60.7272	71.5294	70.0672
		16	49.6695	95.7102	42.5788	55.0439	71.9376	51.2316	54.1725	51.5256	61.3388	45.7375	40.5521	59.3207	66.9385	55.1745	47.3	53.1249	47.8217	55.1771	55.1771	56.6443	48.2806	46.0154	47.0519	50.1288	46.6279	47.8457	52.3024	67.2739	48.1542	64.3959	67.6227	63.9573	55.4273	56.3885	72.5096	72.8507	58.3382	48.1207	65.6655	59.9112	51.9335	72.508	65.0605	76.2696	61.1922	73.811	72.0751
		17	50.7095	98.6379	44.3058	57.4967	75.0521	52.6979	55.1259	52.6896	63.2096	46.5646	40.7831	60.5999	69.2509	57.0037	49.5982	55.4135	48.5106	55.5022	55.5022	59.2785	49.493	45.3341	48.0176	50.9554	46.2969	47.7138	54.4902	69.6465	49.4328	67.5048	71.1324	65.8275	55.6774	57.8823	71.6749	74.6873	60.4516	48.8699	67.0719	61.4296	53.3566	74.0097	68.1072	77.3435	61.8688	76.2881	74.204
		18	51.6707	101.889	46.0445	60.2893	78.3888	54.1099	56.1611	53.8851	65.3893	46.9429	41.057	61.8971	71.9076	58.9157	51.9893	57.9685	49.0919	55.9905	55.9905	61.5613	50.7141	44.9208	49.447	52.2021	46.0164	47.6305	57.0201	71.9644	50.818	70.3344	74.3191	68.1799	56.0083	59.3987	71.1705	76.4686	62.545	49.6832	68.0602	62.8886	55.0827	74.6996	73.0795	78.3848	62.9929	78.7763	76.4086
		19	52.5769	105.577	47.9401	63.6095	82.3534	55.515	57.2625	55.1768	67.6306	47.2675	41.3892	63.2116	74.9138	60.9213	54.4048	60.974	49.5978	56.6389	56.6389	63.3838	51.9896	44.7943	51.276	53.9012	45.8296	47.6316	59.6683	73.9769	52.3078	72.8929	77.2391	70.8698	56.491	61.1182	70.8894	78.1765	64.5161	50.543	68.8058	64.2798	56.7995	75.1091	79.5533	79.2672	64.5943	81.1716	78.75
		20	53.4757	109.203	50.041	67.4218	86.8494	56.9291	58.4326	56.6008	69.8869	47.918	41.7702	64.5311	78.1861	63.0209	56.7711	64.4677	50.1079	57.5097	57.5097	64.8954	53.3464	45.2482	53.3229	55.9694	45.8052	47.7837	62.5268	75.9997	53.8712	75.1924	79.8965	73.3222	57.157	62.9277	70.5908	79.6523	66.1514	51.4373	69.382	65.6603	58.2689	75.7056	86.1989	80.0124	66.3364	83.3122	81.3629
		21	54.3261	112.24	52.2438	71.4909	91.5514	58.3729	59.6773	58.1298	72.221	48.9263	42.1823	65.8264	81.6517	65.2162	59.0125	68.1777	50.6282	58.5522	58.5522	66.2196	54.7891	46.2224	55.4044	58.2829	45.9688	48.1341	65.6929	78.0405	55.479	77.2657	82.0288	75.1029	57.9749	64.6581	70.7735	80.8568	67.4082	52.3669	69.7027	66.9988	59.5862	76.5797	91.0653	80.7003	67.8895	85.0153	84.1921
		22	55.0284	115.034	54.4767	75.7692	96.3318	59.8673	60.9872	59.7237	74.2132	50.2214	42.6005	67.0814	85.3182	67.5208	61.0658	71.7388	51.1234	59.8264	59.8264	67.4224	56.3029	47.3617	57.3921	60.8295	46.2397	48.687	69.1859	80.1038	57.1228	79.1639	83.4259	76.2239	58.9053	66.4588	71.5466	81.854	68.5294	53.3405	69.734	68.2178	60.9538	77.6032	94.0722	81.3267	69.3335	86.0734	87.0124
		23	55.5094	117.25	56.8047	79.7759	100.995	61.4532	62.3738	61.3641	75.528	51.7759	43.0171	68.3376	89.3093	69.9489	62.9898	74.9333	51.5805	61.3555	61.3555	68.4921	57.8461	48.7196	59.2736	63.6523	46.5235	49.4238	72.9862	82.2334	58.7966	81.0089	84.3348	76.6178	59.9119	68.3897	73.2187	82.7312	69.4964	54.3807	69.6756	69.3837	62.5054	78.329	96.7818	81.8529	70.9487	86.3707	89.7005
		24	55.7019	118.98	59.2928	83.0149	105.013	63.1738	63.8206	63.0309	76.9765	53.5487	43.4731	69.6447	93.4399	72.3657	64.8475	77.8307	51.9685	63.1529	63.1529	69.4449	59.394	50.2872	61.11	66.6877	46.8346	50.345	77.0007	84.1829	60.4922	82.9248	85.0589	76.5387	60.9842	70.2901	75.8218	83.5088	70.116	55.5126	69.6596	70.6015	64.2031	78.6297	100.255	82.3438	72.8471	86.3457	92.2682
		25	55.6606	121.045	61.8306	85.3916	108.607	65.0321	65.3184	64.703	78.8087	55.4464	44.0194	71.0072	97.4921	74.5895	66.6686	80.2079	52.2518	65.1039	65.1039	70.3016	60.9417	52.2748	62.9573	69.7929	47.2501	51.4399	81.3224	85.8022	62.2225	84.8137	85.6334	76.1878	62.1699	72.1097	79.1504	84.1442	70.4479	56.7687	69.7791	71.9492	66.0451	78.7783	103.089	82.9108	75.0202	86.4903	94.7965
		26	55.5124	123.84	64.2578	87.3492	112.031	66.9133	66.8561	66.3663	80.6461	57.4723	44.631	72.4178	101.329	76.5126	68.3907	81.7821	52.472	67.0547	67.0547	70.9948	62.5602	54.2234	64.7717	72.822	47.8086	52.7121	85.8973	87.5911	64.007	86.5298	86.4487	75.6316	63.5242	73.9603	83.3245	84.7189	70.7681	58.1471	70.1869	73.4256	67.9451	78.908	104.317	83.5308	77.4101	86.9154	97.1817
		27	55.3416	126.935	66.4343	89.2077	115.254	68.6027	68.3819	68.0062	82.3094	59.6296	45.2439	73.8923	104.88	78.1842	69.9795	82.7344	52.7515	68.8614	68.8614	71.3237	64.3194	56.2154	66.4855	75.7197	48.521	54.1579	90.3469	89.5453	65.8446	88.0455	87.9777	75.1271	65.0509	75.8299	87.6556	85.3668	71.1092	59.6257	70.9762	74.8421	69.6723	79.0362	104.181	84.0664	79.8876	87.8703	99.3884
		28	55.085	130.149	68.3314	90.8353	118.294	70.0653	69.8683	69.6637	83.8312	61.8742	45.8335	75.4854	108.057	79.7238	71.4925	83.2431	53.2096	70.6052	70.6052	71.0945	66.1823	58.0333	68.0745	78.5337	49.3649	55.7453	94.295	91.2784	67.7128	89.424	89.37	74.8359	66.7692	77.4307	91.9695	86.1469	71.4651	61.1893	72.1811	76.0223	71.2055	79.1644	103.016	84.4111	82.1479	89.4048	101.536
		29	54.9276	133.633	70.0475	91.9437	121.555	71.4704	71.3426	71.3946	85.456	64.148	46.4588	77.2779	110.76	81.1286	72.9472	83.2143	53.8603	72.2822	72.2822	70.6556	68.1575	60.0221	69.5518	81.1816	50.2687	57.4508	97.5535	92.9461	69.5893	90.7782	89.9645	74.8476	68.6267	78.4642	96.2072	87.0455	71.9472	62.7948	73.744	76.9275	72.8318	79.5238	100.632	84.5087	83.9027	91.137	103.953
		30	55.1669	137.313	71.6552	92.6547	124.65	73.0118	72.8076	73.273	87.5021	66.4995	47.1962	79.3029	113.145	82.3291	74.2959	82.8478	54.6635	73.8218	73.8218	70.3045	70.2709	62.7941	70.9914	83.6794	51.2293	59.2626	100.551	94.6963	71.4682	92.1919	90.5183	75.3248	70.497	79.4354	101.357	88.0006	72.445	64.4042	75.5436	77.658	74.6144	79.9349	97.1743	84.5006	85.3095	92.8707	106.75
		31	55.9134	141.303	73.2119	93.4439	126.294	74.8324	74.2149	75.2908	89.8868	68.8637	48.1185	81.5008	115.487	83.2979	75.5117	82.4005	55.6003	75.2751	75.2751	70.1572	72.5478	65.7457	72.431	86.0097	52.3349	61.206	103.49	96.85	73.3597	93.5395	91.399	76.1547	72.342	80.4825	106.371	89.0459	72.8644	66.0185	77.6259	78.2979	76.4314	79.7409	93.4145	84.4561	86.6972	94.6782	109.77
		32	57.0383	145.148	74.7903	94.1875	126.574	76.9726	75.5459	77.3257	91.9783	71.0685	49.3073	83.8037	118.015	84.1286	76.687	81.9556	56.6386	76.6168	76.6168	70.2863	74.9429	68.2013	73.8	88.0017	53.6293	63.3149	106.444	99.1155	75.2778	94.4519	92.3414	77.3444	74.2419	81.4408	110.705	90.3651	73.1656	67.6576	80.0156	78.8672	78.1098	79.9026	89.4216	84.3701	88.165	96.7496	112.87
		33	58.3857	148.238	76.4463	94.4949	126.918	79.383	76.8209	79.2901	93.7048	72.797	50.8011	86.1789	120.856	85.0238	78.0267	81.4576	57.7782	77.8745	77.8745	70.538	77.4126	70.5653	75.047	89.5748	55.1505	65.5849	109.302	101.044	77.2259	94.8439	93.4281	78.7343	76.2765	82.1037	115.605	92.0744	73.515	69.3353	82.6277	79.3753	79.5854	80.6555	85.6871	84.3219	89.8427	98.9386	115.756
		34	59.9409	150.299	78.1043	94.3938	128.225	81.9444	78.0845	81.2518	95.502	73.857	52.5837	88.5961	123.958	86.1094	79.5594	80.9427	59.0496	79.1404	79.1404	70.6027	79.9068	72.2149	76.2686	90.9574	56.9893	68.021	111.768	102.936	79.2122	95.0969	94.7036	80.0842	78.4091	82.489	120.622	94.1937	73.9831	71.0552	85.57	79.9205	80.7615	81.8731	82.8138	84.3095	91.543	101.096	118.268
		35	61.8143	151.834	79.6403	93.6583	130.591	84.5632	79.3557	83.4066	97.7075	74.5364	54.6013	90.9932	126.94	87.3691	81.1977	80.5091	60.4474	80.5449	80.5449	70.4406	82.3661	73.6452	77.5457	92.3082	59.1257	70.6178	114.034	104.64	81.2618	95.4461	95.855	81.7662	80.5794	82.9182	124.379	96.6739	74.5592	72.7742	88.8142	80.5807	81.7489	82.7542	81.2158	84.3596	93.1881	103.069	120.684
		36	64.0721	153.369	81.0515	92.588	133.618	87.2409	80.6246	85.9215	100.26	75.1415	56.8145	93.2908	129.474	88.777	82.9732	80.0903	61.9021	82.0569	82.0569	70.328	84.7513	74.9401	78.8738	93.6379	61.3548	73.3927	116.828	106.095	83.3992	95.7925	97.2409	84.1791	82.8092	83.3468	127.016	99.3546	75.2899	74.444	92.1451	81.3372	82.9518	83.0405	80.6354	84.5792	94.8859	104.941	123.224
		37	66.5704	155.029	82.4044	91.7561	137.399	89.9615	81.9196	88.8255	102.744	75.7447	59.1932	95.4509	131.516	90.359	84.8975	79.6458	63.3486	83.5792	83.5792	70.7312	87.0584	75.6486	80.2049	94.9219	63.468	76.3736	120.694	107.708	85.6285	96.0461	98.893	87.1782	85.0409	83.7413	128.339	102.1	76.1054	76.0444	95.3416	82.1584	84.4535	83.4129	81.405	85.081	96.6322	107.234	125.683
		38	69.1819	157.033	83.7301	91.3229	141.294	92.7068	83.261	92.0622	104.812	76.6075	61.6847	97.4814	133.279	92.1376	86.8002	79.2425	64.7936	85.0706	85.0706	71.8243	89.3194	76.4456	81.5242	96.1256	65.3942	79.559	125.387	109.082	87.9525	96.229	100.99	90.3376	87.2015	84.1192	128.088	104.86	76.8783	77.5685	98.4537	83.0312	86.2046	83.8945	83.7209	85.8906	98.1324	109.74	127.854
		39	71.7773	159.521	85.0991	91.4795	144.334	95.4517	84.6599	95.605	106.123	77.7741	64.2154	99.3966	134.946	94.1783	88.5971	78.8936	66.2725	86.6248	86.6248	73.3394	91.6129	77.8704	82.854	97.2143	67.1359	82.963	130.041	110.101	90.3562	96.5336	103.285	93.1485	89.3662	84.1867	127.333	107.653	77.6759	79.0458	101.639	83.8857	88.0462	84.6186	86.3877	86.9244	99.0298	112.088	129.73
		40	74.3035	162.349	86.6701	92.129	146.22	98.19	86.1232	99.479	107.22	79.4502	66.7087	101.218	136.688	96.5395	90.2846	78.6499	67.7969	88.2911	88.2911	75.0182	93.9411	79.1192	84.1822	98.2662	68.7026	86.5626	134.008	111.303	92.8213	97.1505	105.436	95.3452	91.5346	84.0486	126.827	110.531	78.5777	80.5719	104.855	84.6583	89.8132	85.4167	88.8779	88.073	99.2104	114.269	131.555
		41	76.8427	165.371	88.5446	93.1068	147.029	100.937	87.6684	103.594	108.607	81.669	69.1455	102.974	138.823	99.2146	91.8606	78.3494	69.3999	90.0705	90.0705	76.8577	96.2692	80.4437	85.4963	99.4427	70.178	90.2986	137.381	112.855	95.3182	98.0582	107.553	97.2124	93.6653	84.1239	126.419	113.453	79.6254	82.2476	107.836	85.3988	91.3872	87.0253	90.8371	89.3121	98.8317	116.339	133.345
		42	79.4933	168.405	90.6116	94.2126	147.05	103.747	89.3248	107.685	110.108	84.2123	71.5804	104.703	141.387	102.12	93.4234	78.2516	71.1465	91.9442	91.9442	78.9143	98.6814	82.0936	86.7713	100.737	71.6023	94.0966	140.49	114.517	97.8255	99.1121	109.331	99.307	95.8297	84.2817	126.889	116.271	80.9736	84.0795	110.528	86.1719	92.7051	90.3632	92.436	90.6949	98.2896	118.306	134.852
		43	82.4254	171.033	92.6757	95.0495	146.619	106.624	91.0936	111.558	111.557	87.2431	74.0117	106.4	144.156	105.061	95.0865	78.8223	73.0672	93.9883	93.9883	81.0033	101.138	84.4503	88.0075	102.062	72.8966	97.8953	143.645	116.173	100.333	100.271	110.663	101.786	98.0803	84.3229	127.736	118.922	82.6914	85.9989	113.049	86.9961	93.7903	94.3697	93.8796	92.1526	97.9729	120.156	135.988
		44	85.6506	172.676	94.5541	95.6878	146.146	109.546	92.9745	115.211	112.596	90.5238	76.3237	107.979	146.888	107.757	96.8127	80.0143	75.1264	96.1842	96.1842	83.1078	103.526	87.36	89.323	103.348	74.0139	101.662	146.873	117.885	102.837	101.607	111.564	104.608	100.325	84.351	128.555	121.419	84.6109	87.9739	115.511	87.841	95.0756	97.8318	95.5165	93.6962	97.7711	121.739	136.849
		45	89.0793	173.324	96.1829	96.3731	146.404	112.444	95.0053	118.568	113.002	93.6394	78.4288	109.389	149.456	110.03	98.5419	81.8559	77.2659	98.4545	98.4545	85.3468	105.721	91.0037	90.7849	104.623	74.9607	105.327	150.355	119.639	105.338	103.209	112.05	107.55	102.401	84.6087	129.059	123.644	86.4953	89.9613	117.57	88.6962	96.7794	101.458	97.0173	95.4433	97.4752	123.053	137.442
		46	92.559	173.126	97.6521	97.0498	147.959	115.175	97.2053	121.462	112.961	96.3803	80.3323	110.688	151.786	112.04	100.246	84.4795	79.4322	100.783	100.783	87.5505	107.651	94.4245	92.3238	105.98	75.7879	108.83	154.761	121.385	107.838	105.016	112.256	110.403	104.235	85.1871	128.709	125.563	88.4032	91.8931	118.986	89.6228	98.6567	106.533	98.2676	97.394	97.134	124.36	137.814
		47	95.9686	172.661	99.0534	97.4853	150.259	117.658	99.5355	123.815	112.676	98.7466	82.1409	111.981	153.769	114.162	101.989	87.9598	81.5734	103.188	103.188	89.7369	109.378	97.5567	93.8382	107.446	76.6311	112.126	160.282	122.995	110.344	106.883	112.499	112.917	105.816	85.6815	127.836	127.352	90.3341	93.7307	120.015	90.7772	100.589	113.338	100.195	99.6042	96.9192	125.808	138.075
		48	99.3115	172.62	100.415	97.7596	152.99	119.914	101.976	125.734	112.334	101.125	83.9319	113.306	155.278	116.497	103.779	92.3245	83.6816	105.723	105.723	91.9639	111.102	100.719	95.2769	109.147	77.6411	115.206	166.654	124.417	112.848	108.848	112.696	114.813	107.244	86.1223	126.872	129.171	92.3357	95.5206	120.899	92.1672	102.797	120.376	102.487	102.014	97.1098	127.471	138.468
		49	102.69	173.183	101.758	98.0379	156.004	122.134	104.503	127.494	112.243	103.354	85.7032	114.666	156.264	118.856	105.615	97.2395	85.7669	108.364	108.364	94.0745	112.945	103.607	96.6493	111.188	78.9702	118.087	173.116	125.607	115.336	110.965	112.521	116.32	108.623	86.8911	126.298	131.04	94.2183	97.3528	121.856	93.6618	105.507	125.985	104.361	104.529	97.6967	129.183	139.007
		50	106.038	173.904	103.11	98.2992	158.61	124.382	107.079	129.277	112.412	105.05	87.4151	116.078	156.891	121.061	107.582	102.242	87.8051	110.995	110.995	96.0767	114.849	105.975	98.0551	113.489	80.5848	120.829	178.886	126.8	117.794	113.012	112.6	117.654	109.946	88.2641	125.868	133.004	95.8148	99.2861	123.162	95.1632	108.447	131.044	105.815	107.15	98.3739	130.832	140.007
		51	109.167	174.445	104.481	98.2552	160.466	126.656	109.686	131.128	112.539	106.654	89.0373	117.492	157.419	123.074	109.741	107.399	89.7463	113.598	113.598	98.059	116.638	108.483	99.6148	115.989	82.3236	123.521	183.864	128.205	120.205	114.73	113.706	118.883	111.087	90.0807	125.136	135.118	97.375	101.354	124.817	96.7098	111.029	136.416	107.589	109.926	98.9496	132.32	141.714
		52	112.09	174.97	105.854	97.7234	162.052	128.878	112.288	132.91	112.773	108.657	90.6463	118.834	158.071	124.937	112.045	112.828	91.6154	116.39	116.39	99.7926	118.288	110.091	101.434	118.653	84.1037	126.192	188.055	129.727	122.57	116.161	115.722	120.049	111.993	91.9286	124.276	137.294	99.1916	103.546	126.807	98.5129	113.073	141.87	109.902	112.838	99.4694	133.709	143.746
		53	114.612	175.396	107.194	97.1345	163.39	130.957	114.869	134.528	113.342	110.719	92.2902	120.109	159.04	126.752	114.4	118.366	93.4798	119.572	119.572	101.323	119.869	111.347	103.575	121.192	85.9633	128.773	191.289	131.321	124.896	117.502	118.415	121.083	112.834	93.6564	124.061	139.415	101.209	105.85	128.995	100.704	114.941	147.001	112.494	115.803	99.9906	134.916	145.65
		54	116.439	175.759	108.478	96.6811	164.673	132.92	117.42	135.99	114.295	112.326	93.9627	121.398	160.489	128.55	116.681	123.966	95.3897	122.939	122.939	102.861	121.416	112.643	105.975	123.455	87.9491	131.168	193.777	132.925	127.174	118.908	121.117	122.017	113.839	95.6129	123.819	141.4	103.263	108.222	131.168	103.143	117.132	151.657	115.084	118.708	100.381	135.74	147.458
		55	117.493	176.095	109.711	96.3666	166.491	134.823	119.921	137.362	115.849	113.457	95.6646	122.761	162.336	130.288	118.738	129.542	97.4105	126.095	126.095	104.401	122.947	113.66	108.542	125.518	90.0386	133.336	195.728	134.463	129.387	120.507	123.811	122.764	115.051	97.8532	123.064	143.167	105.248	110.617	133.396	105.64	119.438	155.618	117.469	121.545	100.594	136.28	149.264
		56	117.881	176.336	110.898	96.0859	168.398	136.684	122.307	138.73	118.012	114.362	97.4129	124.219	164.325	131.868	120.454	134.902	99.5869	128.914	128.914	105.73	124.564	113.923	111.24	127.431	92.1465	135.311	197.223	135.939	131.496	122.272	126.42	123.217	116.408	99.9798	121.488	144.624	107.333	113.049	135.776	108.019	121.382	158.917	119.889	124.269	100.614	136.906	150.988
		57	117.832	176.499	112.067	95.963	170.656	138.475	124.546	140.069	120.264	115.204	99.2138	125.772	166.26	133.186	121.787	139.29	101.897	131.727	131.727	106.763	126.33	113.007	114.052	129.078	94.1808	137.13	198.044	137.238	133.474	123.943	128.562	123.544	117.853	102.219	119.929	145.775	109.88	115.531	138.088	110.237	122.716	161.443	122.467	126.834	100.443	137.791	152.689
		58	117.675	176.273	113.321	96.0012	173.15	140.177	126.648	141.336	122.126	116.109	101.077	127.417	167.99	134.231	122.731	141.646	104.261	134.487	134.487	107.674	128.187	112.443	116.968	130.378	96.1019	138.834	198.315	138.373	135.302	125.356	130.067	123.842	119.247	104.713	119.494	146.709	112.899	118.008	140.18	112.408	123.462	163.502	125.628	129.23	100.283	138.832	154.406
		59	117.647	175.771	114.775	95.9799	175.561	141.78	128.641	142.594	123.483	117.239	102.992	129.122	169.43	135.113	123.351	141.922	106.558	137.14	137.14	108.676	130.103	112.992	119.962	131.431	97.9594	140.429	198.689	139.606	137.018	126.562	130.9	124.297	120.452	107.108	120.65	147.501	116.27	120.415	141.937	114.67	123.951	165.788	129.33	131.49	100.328	140.011	155.992
		60	117.927	175.253	116.368	95.8947	177.976	143.226	130.561	143.916	124.385	118.719	104.951	130.879	170.491	135.953	123.742	140.767	108.748	139.729	139.729	110.005	132.15	114.033	122.947	132.38	99.7573	141.869	199.648	141.134	138.677	127.625	131.345	124.951	121.503	109.481	123.857	148.27	119.868	122.721	143.226	117.045	124.466	168.734	133.227	133.698	100.667	141.455	157.39
		61	118.712	174.624	117.988	96.1298	180.446	144.564	132.44	145.315	125.026	120.482	106.987	132.668	171.204	136.833	124.042	138.885	110.873	142.129	142.129	111.695	134.303	115.429	125.878	133.335	101.526	143.112	200.785	142.667	140.32	128.486	131.585	125.858	122.504	111.871	129.457	149.119	123.364	124.949	144.259	119.45	125.35	171.567	136.349	135.861	101.351	142.903	158.721
		62	120.023	173.877	119.596	96.9697	182.712	145.928	134.333	146.768	126.117	122.303	109.068	134.459	171.776	137.794	124.473	137.286	112.947	144.323	144.323	113.639	136.408	117.395	128.765	134.379	103.315	144.103	201.582	143.84	141.953	129.169	131.982	127.024	123.476	113.958	134.487	150.105	126.59	127.06	145.045	121.767	126.865	173.95	138.568	137.937	102.298	144.275	160.257
		63	121.625	172.763	121.201	98.377	184.687	147.514	136.288	148.264	127.922	124.32	111.187	136.261	172.429	138.828	125.34	136.711	114.905	146.381	146.381	115.696	138.501	119.846	131.576	135.494	105.128	144.826	202.123	144.649	143.564	129.721	132.895	128.382	124.409	115.82	138.474	151.247	129.634	128.989	145.489	124.031	128.707	175.699	139.848	139.984	103.533	145.594	162.196
		64	123.353	171.415	122.813	100.195	186.559	149.35	138.282	149.857	130.367	126.525	113.383	138.086	173.152	140.001	126.787	136.904	116.713	148.196	148.196	117.714	140.626	122.392	134.261	136.601	106.947	145.334	202.907	145.186	145.132	130.105	134.166	129.654	125.305	117.743	141.876	152.587	132.439	130.715	145.795	126.32	130.501	176.557	140.576	142.182	105.118	146.774	164.599
		65	125.248	170.23	124.469	102.354	188.16	151.217	140.251	151.614	133.083	128.421	115.663	139.914	173.77	141.503	128.71	137.551	118.41	149.812	149.812	119.574	142.662	124.727	136.809	137.662	108.847	145.694	204.091	145.604	146.667	130.284	135.557	130.888	126.203	119.627	144.411	154.154	134.842	132.279	146.244	128.601	132.219	176.627	141.44	144.634	107.053	147.734	167.449
		66	127.269	169.425	126.188	104.918	189.647	152.948	142.204	153.508	135.819	129.851	117.985	141.721	174.286	143.45	131.046	138.531	120.068	151.293	151.293	121.241	144.566	126.324	139.224	138.835	110.944	145.946	205.034	146.301	148.209	130.413	136.969	132.439	127.179	121.616	147.624	155.898	136.838	133.73	146.938	130.807	133.805	176.477	141.771	147.231	109.332	148.719	170.511
		67	129.23	169.091	127.974	107.754	191.322	154.535	144.175	155.408	138.384	131.229	120.215	143.502	174.801	145.711	133.673	139.754	121.762	152.368	152.368	122.707	146.341	127.443	141.52	140.485	113.294	146.055	205.254	147.221	149.788	130.773	138.547	133.963	128.354	123.597	152.542	157.729	138.657	135.067	147.924	132.964	135.306	176.874	142.271	149.711	111.82	149.953	173.447
		68	131.098	169.253	129.815	110.709	192.786	155.979	146.18	157.245	140.683	132.64	122.284	145.23	175.312	148.016	136.44	141.123	123.508	153.043	153.043	124.336	147.984	128.407	143.759	142.857	115.91	145.996	204.959	148.407	151.394	131.462	140.327	135.534	129.745	125.223	158.142	159.604	140.375	136.261	149.186	135.21	136.851	177.487	144.328	151.902	114.323	151.42	176.319
		69	132.917	169.823	131.659	113.811	193.28	157.349	148.225	159.069	143.224	134.099	124.266	146.838	175.787	150.154	139.221	142.412	125.239	153.572	153.572	126.187	149.516	129.823	146.012	145.956	118.72	145.802	204.302	149.799	153.001	132.396	142.271	137.439	131.202	126.603	163.99	161.494	142.151	137.303	150.59	137.655	138.527	177.977	147.739	153.807	116.825	152.917	179.232
		70	134.638	170.817	133.495	116.982	193.15	158.702	150.255	160.862	145.978	135.355	126.241	148.269	176.095	152.157	141.855	143.544	126.932	154.198	154.198	128.03	150.864	131.467	148.253	149.704	121.651	145.532	203.424	150.893	154.592	133.508	144.737	139.464	132.655	127.924	169.089	163.307	144.104	138.223	152.329	140.158	140.258	178.74	151.427	155.592	119.419	154.381	182.06
		71	136.165	171.938	135.339	120.248	193.162	160.052	152.169	162.515	148.67	136.777	128.163	149.533	176.313	154.161	144.205	144.449	128.606	154.887	154.887	129.64	152.072	132.941	150.462	153.933	124.716	145.24	202.413	151.657	156.149	134.831	147.965	141.624	134.193	129.171	172.847	164.976	146.19	139.12	154.396	142.43	141.677	179.452	154.923	157.278	122.116	155.755	184.841
		72	137.487	172.815	137.187	123.465	193.46	161.311	153.893	163.92	150.208	138.539	129.917	150.65	176.402	156.118	146.248	145.014	130.271	155.654	155.654	131.021	153.262	134.384	152.685	158.322	127.85	144.937	201.425	152.387	157.627	136.306	151.255	143.993	135.872	130.354	175.995	166.475	148.456	140.093	156.351	144.402	142.944	179.608	157.506	158.74	124.76	157.128	187.626
		73	138.823	173.317	139.05	126.561	193.625	162.376	155.347	165.089	151.043	140.336	131.472	151.593	176.331	157.988	148.073	145.401	131.903	156.606	156.606	132.276	154.425	135.366	154.956	162.58	130.87	144.625	200.891	153.355	158.995	137.851	153.139	146.014	137.66	131.222	178.767	167.732	150.799	141.219	158.073	146.239	144.237	179.819	159.278	159.992	127.248	158.362	190.408
		74	140.322	173.614	140.938	129.45	193.596	163.338	156.559	166.063	151.929	141.686	132.894	152.328	176.184	159.778	149.784	145.894	133.489	157.815	157.815	133.609	155.512	136.027	157.224	166.46	133.643	144.294	200.794	154.163	160.248	139.53	153.319	147.552	139.52	132.008	181.053	168.671	153.098	142.54	159.756	147.993	145.655	180.228	160.777	161.154	129.779	159.27	193.152
		75	142.03	174.119	142.818	132.059	193.85	164.29	157.618	166.908	152.995	142.561	134.213	152.884	176.113	161.66	151.429	146.5	135.049	159.231	159.231	135.101	156.568	136.402	159.421	169.622	136.181	143.902	200.629	154.803	161.394	141.426	153.123	148.505	141.397	132.821	183.757	169.3	155.435	144.051	161.502	149.527	147.265	180.862	162.419	162.284	132.67	159.907	195.657
		76	144.037	174.94	144.604	134.377	194.315	165.25	158.555	167.702	154.009	143.301	135.425	153.367	176.184	163.645	153.054	146.905	136.583	160.78	160.78	136.656	157.599	136.768	161.546	171.825	138.545	143.451	200.393	155.442	162.431	143.583	153.434	148.692	143.161	133.838	187.402	169.661	157.786	145.735	163.177	150.831	149.09	181.585	164.246	163.382	136.109	160.382	197.841
		77	146.218	175.744	146.275	136.525	195.069	166.216	159.394	168.478	155.192	144.211	136.508	153.873	176.277	165.546	154.69	147.32	138.055	162.496	162.496	138.099	158.603	137.435	163.632	172.956	140.722	143.046	200.446	156.21	163.374	146.069	154.329	148.253	144.736	134.878	191.036	169.775	159.915	147.577	164.7	152.13	150.921	182.568	165.27	164.482	140.157	160.792	199.368
		78	148.401	176.506	147.844	138.793	195.602	167.16	160.154	169.225	156.753	145.254	137.434	154.469	176.267	167.232	156.326	148.107	139.434	164.266	164.266	139.492	159.56	137.975	165.649	173.157	142.679	142.801	200.471	156.988	164.256	148.723	155.869	147.525	146.105	135.471	194.355	169.641	161.602	149.58	166.09	153.553	152.591	183.874	165.594	165.586	144.448	161.274	199.853
		79	150.413	177.313	149.361	141.359	195.637	168.072	160.871	169.977	158.456	146.56	138.223	155.18	176.166	168.636	157.955	149.292	140.739	165.968	165.968	141.12	160.369	139.037	167.592	172.687	144.351	142.703	200.009	157.807	165.107	151.315	158.193	147.004	147.318	136.331	197.363	169.328	162.592	151.735	167.452	155.024	154.032	185.167	165.929	166.564	148.634	161.94	199.537
		80	152.243	178.061	150.943	143.892	195.382	168.997	161.564	170.751	160.093	148.253	138.942	156.046	176.106	169.779	159.598	150.662	142.027	167.707	167.707	143.012	160.985	140.167	169.439	171.747	145.735	142.72	199.186	158.728	165.94	153.806	160.402	147.261	148.442	137.587	198.273	169.01	163.038	153.971	168.761	156.466	155.301	186.545	166.381	167.345	152.336	162.849	198.828
		81	154.082	178.698	152.622	145.962	195.007	169.928	162.171	171.492	161.8	150.115	139.678	157.088	176.076	170.857	161.193	152.024	143.336	169.449	169.449	145.008	161.509	141.234	171.178	170.612	146.907	142.835	198.327	159.655	166.761	156.137	161.857	148.428	149.519	138.864	197.787	168.85	163.164	156.189	170.011	157.812	156.721	188.328	167.256	167.954	155.234	164.006	197.673
		82	156.064	179.232	154.333	147.456	194.526	170.839	162.633	172.231	163.667	152.042	140.502	158.302	176.021	171.984	162.614	153.322	144.643	171.014	171.014	146.931	162.097	142.328	172.85	169.493	147.933	143.089	197.875	160.415	167.595	158.173	162.806	150.678	150.599	139.686	197.268	168.904	162.993	158.251	171.116	158.985	158.452	190.931	168.782	168.532	157.475	165.288	195.939
		83	158.142	179.519	156.011	148.619	194.158	171.739	162.948	173.137	165.555	153.83	141.483	159.654	175.948	173.049	163.774	154.81	145.939	172.465	172.465	148.673	162.921	143.269	174.451	168.348	148.87	143.624	197.86	160.897	168.495	160.04	163.914	154.203	151.736	140.056	197.173	169.167	162.722	160.079	172.017	160.018	160.047	193.838	170.176	169.219	159.568	166.5	193.946
		84	160.048	179.782	157.601	149.848	193.844	172.678	163.167	174.388	167.172	155.345	142.666	161.099	175.872	174.037	164.622	156.094	147.267	173.874	173.874	150.131	163.922	144.086	175.909	167.055	149.776	144.537	197.927	161.466	169.483	161.911	165.404	158.91	152.944	140.346	197.767	169.593	162.415	161.643	172.813	160.989	161.335	197.135	171.052	170.034	161.88	167.477	192.031
		85	161.602	180.013	159.019	150.999	193.302	173.745	163.376	175.963	168.278	156.41	144.032	162.61	175.906	175.118	165.188	156.934	148.697	175.193	175.193	151.432	164.909	145.255	177.056	165.605	150.707	145.854	197.761	162.332	170.524	163.624	166.933	164.291	154.207	140.485	199.947	170.067	161.792	162.954	173.689	161.944	162.426	200.514	171.542	170.783	164.448	168.473	190.348
		86	162.881	180.056	160.25	152.505	193.076	174.876	163.666	177.592	169.091	157.059	145.51	164.146	176.126	176.274	165.562	157.173	150.232	176.301	176.301	152.899	165.881	146.74	177.786	164.323	151.709	147.528	197.247	163.164	171.553	164.966	168.116	169.692	155.54	140.655	201.651	170.517	160.754	164.057	174.614	162.974	163.491	203.787	171.727	171.343	167.424	169.553	188.872
		87	163.949	180.344	161.391	154.511	193.412	175.947	164.036	179.097	169.98	157.336	147.057	165.63	176.462	177.318	165.806	156.663	151.815	177.072	177.072	154.5	166.983	147.869	178.102	163.629	152.841	149.481	196.532	163.786	172.529	166.076	168.885	174.539	156.916	140.898	202.02	170.882	159.569	165.009	175.387	164.098	164.55	206.517	172.047	171.76	170.861	170.381	187.411
		88	164.798	180.911	162.487	156.538	194.003	176.959	164.464	180.508	171.161	157.426	148.615	166.999	176.852	178.114	166.019	155.796	153.317	177.595	177.595	155.954	168.122	148.65	177.99	163.602	154.106	151.667	195.932	164.428	173.444	167.116	169.428	178.429	158.363	141.128	201.512	171.063	158.451	165.85	176.006	165.212	165.516	208.186	172.319	172.087	174.566	170.787	186.194
		89	165.529	181.431	163.506	158.525	194.639	177.926	164.97	181.707	172.551	157.719	150.118	168.242	177.318	178.614	166.341	155.346	154.62	177.97	177.97	157.062	169.025	148.428	177.446	164.203	155.47	154.018	195.719	165.157	174.278	168.016	170.11	181.252	159.947	141.44	200.351	171.074	157.621	166.603	176.549	166.148	166.393	208.483	172.341	172.429	178.449	171.028	185.409
		90	166.442	181.656	164.395	160.663	195.383	178.843	165.57	182.449	173.794	158.267	151.526	169.346	177.865	178.924	166.782	155.567	155.683	178.318	178.318	157.996	169.625	147.874	176.616	165.414	156.931	156.443	195.744	165.882	175.006	168.731	171.199	183.063	161.663	141.536	198.727	170.952	157.312	167.294	176.89	166.89	167.16	207.272	172.496	172.64	182.334	171.304	184.819
		91	167.679	181.672	165.091	162.841	196.001	179.672	166.286	182.68	174.672	158.96	152.815	170.274	178.469	179.226	167.339	156.379	156.571	178.756	178.756	159.186	170.041	148.039	175.702	167.26	158.488	158.851	195.365	166.66	175.598	169.371	172.188	184.048	163.411	141.312	196.347	170.718	157.491	167.934	177.065	167.616	167.888	205.141	172.687	172.611	186.143	171.63	184.447
		92	169.111	181.582	165.598	165.007	196.191	180.412	167.123	182.505	175.209	159.896	153.94	171.003	178.995	179.531	168.023	157.567	157.43	179.101	179.101	160.553	170.425	148.717	174.816	169.746	160.123	161.164	194.579	167.514	176.06	170.071	172.671	184.382	165.105	141.072	193.77	170.457	157.884	168.498	177.201	168.445	168.665	202.809	172.859	172.469	189.93	171.988	184.472
		93	170.47	181.679	165.999	166.915	196.475	181.037	168.066	182.11	175.856	160.947	154.919	171.557	179.312	179.755	168.84	158.841	158.37	179.277	179.277	161.691	170.745	149.697	173.942	172.447	161.823	163.348	194.037	168.178	176.408	170.946	173.008	184.167	166.683	141.119	191.174	170.254	158.339	168.986	177.281	169.269	169.513	200.572	172.891	172.415	193.721	172.427	184.823
		94	171.707	182.235	166.41	168.315	196.761	181.509	169.061	181.699	176.801	161.738	155.838	171.994	179.504	179.835	169.722	160.064	159.387	179.325	179.325	162.591	170.935	151.383	173.098	174.795	163.551	165.393	193.797	168.61	176.659	172.135	173.402	183.482	168.097	141.369	188.024	170.086	158.698	169.457	177.276	169.951	170.625	198.107	172.789	172.513	197.32	172.965	185.386
		95	172.888	183.296	166.841	169.361	196.971	181.817	170.056	181.409	177.746	162.425	156.759	172.355	179.629	179.791	170.637	161.166	160.383	179.364	179.364	163.482	171.036	153.161	172.333	176.31	165.239	167.269	193.629	168.97	176.82	173.534	173.999	182.435	169.34	141.57	184.767	169.901	158.94	169.968	177.058	170.494	172.169	195.365	173.001	172.663	200.217	173.644	186.204
		96	174.05	184.805	167.205	170.294	197.084	182.045	171	181.248	178.393	163.435	157.608	172.617	179.613	179.67	171.563	162.146	161.291	179.5	179.5	164.477	171.127	154.365	171.724	176.968	166.789	168.916	193.475	169.122	176.907	174.883	174.595	181.129	170.421	141.813	182.259	169.729	159.209	170.535	176.632	170.926	173.809	193.1	173.317	172.766	201.838	174.247	187.155
		97	175.046	186.136	167.486	170.903	196.929	182.255	171.828	181.115	178.707	164.462	158.28	172.753	179.561	179.456	172.467	162.785	162.138	179.742	179.742	165.44	171.223	155.727	171.337	177.005	168.076	170.339	193.317	169.101	176.933	176.186	175.072	179.779	171.271	142.204	180.139	169.613	159.605	171.12	176.278	171.264	175.148	191.072	173.576	172.811	202.072	174.506	187.834
		98	175.849	186.957	167.757	171.13	196.643	182.445	172.439	180.891	178.7	165.257	158.724	172.81	179.592	179.094	173.279	163.027	162.985	180.082	180.082	166.174	171.328	156.927	171.107	176.649	169.021	171.544	193.145	169.049	176.927	177.219	175.553	178.503	171.867	142.779	178.519	169.547	160.142	171.683	176.318	171.571	175.956	189.262	174.115	172.802	201.412	174.541	187.932
		99	176.586	187.401	168.011	171.224	195.91	182.514	172.799	180.523	178.555	165.811	159.012	172.843	179.725	178.55	173.938	163.036	163.858	180.327	180.327	166.689	171.466	157.999	171.046	176.104	169.705	172.555	192.928	169.075	176.905	177.649	175.944	177.185	172.287	143.414	177.168	169.525	160.783	172.228	176.576	171.919	176.469	188.462	174.727	172.744	200.089	174.493	187.525
		100	177.273	187.693	168.199	171.355	195.507	182.435	172.97	180.168	178.479	166.301	159.255	172.836	180.055	177.893	174.443	163.271	164.793	180.322	180.322	167.203	171.605	158.75	171.161	175.584	170.331	173.426	192.664	169.161	176.885	177.466	176.201	175.773	172.59	144.057	176.339	169.586	161.465	172.762	176.887	172.308	176.93	188.662	174.428	172.673	198.324	174.414	186.918
[truncated: 21 more columns]

## Sheet: Wrist moment
		Group	Highly-skilled	Highly-skilled	Highly-skilled	Highly-skilled	Highly-skilled	Highly-skilled	Highly-skilled	Highly-skilled	Highly-skilled	Highly-skilled	Highly-skilled	Highly-skilled	Highly-skilled	Highly-skilled	Highly-skilled	Highly-skilled	Highly-skilled	Highly-skilled	Highly-skilled	Highly-skilled	Highly-skilled	Highly-skilled	Highly-skilled	Highly-skilled	Highly-skilled	Highly-skilled	Highly-skilled	Highly-skilled	Highly-skilled	Less-skilled	Less-skilled	Less-skilled	Less-skilled	Less-skilled	Less-skilled	Less-skilled	Less-skilled	Less-skilled	Less-skilled	Less-skilled	Less-skilled	Less-skilled	Less-skilled	Less-skilled	Less-skilled	Less-skilled	Less-skilled
		Time(%)	Sub.1	Sub.2	Sub.3	Sub.4	Sub.5	Sub.6	Sub.7	Sub.8	Sub.9	Sub.10	Sub.11	Sub.12	Sub.13	Sub.14	Sub.15	Sub.16	Sub.17	Sub.18	Sub.19	Sub.20	Sub.21	Sub.22	Sub.23	Sub.24	Sub.25	Sub.26	Sub.27	Sub.28	Sub.29	Sub.30	Sub.31	Sub.32	Sub.33	Sub.34	Sub.35	Sub.36	Sub.37	Sub.38	Sub.39	Sub.40	Sub.41	Sub.42	Sub.43	Sub.44	Sub.45	Sub.46	Sub.47
		0	0.196095	0.549461	0.313095	0.544771	0.472385	0.740744	0.662642	0.124512	0.20205	0.143763	0.221717	0.456234	0.343704	0.682916	0.755771	0.420995	0.732683	0.218774	0.613829	0.477332	0.54769	0.301894	0.394367	0.269441	0.376151	0.137194	0.493188	0.554148	0.124512	0.29737	0.691492	0.586679	0.436013	0.344351	0.477471	0.305874	0.111085	0.710783	0.335579	0.501372	0.0997067	0.408039	0.62357	0.63712	0.498079	0.471631	0.204507
		1	0.201614	0.578322	0.303586	0.513371	0.480441	0.740458	0.663502	0.134522	0.211159	0.166154	0.217295	0.378038	0.435492	0.67197	0.708372	0.403586	0.729688	0.226388	0.625772	0.443567	0.577452	0.306138	0.428552	0.292897	0.39266	0.155961	0.498678	0.534834	0.134522	0.318259	0.706155	0.54279	0.414528	0.350249	0.480043	0.318374	0.103131	0.695608	0.39034	0.464333	0.108388	0.43868	0.676408	0.631391	0.513909	0.498381	0.23711
		2	0.209661	0.682272	0.286783	0.451961	0.473297	0.73155	0.66368	0.144923	0.224122	0.183321	0.2097	0.2755	0.52779	0.652883	0.668718	0.371094	0.71802	0.238728	0.627367	0.405266	0.603309	0.285987	0.47474	0.331075	0.414564	0.194695	0.500003	0.567793	0.144923	0.340234	0.682894	0.491402	0.371489	0.372281	0.469026	0.338121	0.106608	0.676797	0.444322	0.407068	0.132457	0.473589	0.700491	0.630408	0.546802	0.520343	0.262862
		3	0.218075	0.742105	0.283779	0.407495	0.48923	0.770907	0.660426	0.154313	0.22286	0.183182	0.202323	0.204281	0.526779	0.59782	0.649763	0.345776	0.707554	0.248001	0.62243	0.394943	0.610614	0.242075	0.502972	0.354126	0.435394	0.236515	0.500648	0.574422	0.154313	0.350042	0.656194	0.477467	0.326323	0.4003	0.420618	0.368834	0.126467	0.664942	0.486609	0.356468	0.162155	0.500148	0.61339	0.642623	0.595169	0.536984	0.269847
		4	0.227943	0.791094	0.296895	0.400354	0.492384	0.812927	0.650469	0.170757	0.212325	0.168806	0.19586	0.162058	0.506064	0.555091	0.649045	0.33322	0.702596	0.25369	0.609762	0.411291	0.618704	0.218705	0.512092	0.34905	0.452429	0.275599	0.506053	0.506044	0.170757	0.345204	0.641582	0.508881	0.293379	0.410798	0.385038	0.407265	0.167527	0.659222	0.510337	0.321884	0.181639	0.497564	0.471896	0.659007	0.629087	0.568238	0.269081
		5	0.236975	0.855647	0.314587	0.386937	0.450835	0.76732	0.633963	0.19677	0.221939	0.15629	0.191113	0.138134	0.507249	0.543615	0.652095	0.329118	0.7	0.259536	0.584815	0.459851	0.65065	0.213439	0.507263	0.332179	0.461651	0.310967	0.517705	0.558354	0.19677	0.332976	0.649867	0.545744	0.276562	0.403318	0.402225	0.437956	0.228252	0.65905	0.504493	0.306202	0.197018	0.433465	0.362298	0.661805	0.627806	0.574781	0.273825
		6	0.245217	0.877009	0.325754	0.405365	0.379962	0.652332	0.61593	0.22513	0.246278	0.143847	0.18861	0.130401	0.469264	0.545508	0.673915	0.327768	0.694638	0.265407	0.553546	0.53408	0.684964	0.195073	0.495503	0.3061	0.46585	0.342351	0.533179	0.666603	0.22513	0.327781	0.677381	0.548254	0.269055	0.399358	0.418194	0.455917	0.283782	0.65967	0.483009	0.309817	0.221531	0.333549	0.313287	0.642495	0.616319	0.552103	0.305021
		7	0.254332	0.902766	0.32875	0.460866	0.308421	0.54859	0.605073	0.246899	0.230688	0.133672	0.187536	0.133025	0.479405	0.546294	0.783654	0.331679	0.682815	0.271832	0.536016	0.588477	0.700237	0.182883	0.479169	0.257483	0.468331	0.367871	0.545809	0.79298	0.246899	0.336207	0.708513	0.51789	0.262923	0.403343	0.431536	0.470335	0.326421	0.653676	0.4602	0.331422	0.25984	0.243623	0.304499	0.607071	0.613718	0.526225	0.348316
		8	0.26849	0.926155	0.3302	0.46542	0.262708	0.494877	0.609312	0.259121	0.186676	0.156416	0.187055	0.14072	0.416192	0.573581	0.889937	0.343131	0.668585	0.280399	0.542991	0.61644	0.705562	0.176298	0.460121	0.194255	0.467821	0.384509	0.543	0.804142	0.259121	0.356171	0.754557	0.485772	0.252247	0.403155	0.456522	0.483235	0.36655	0.639535	0.426523	0.362899	0.30906	0.194977	0.307324	0.566743	0.607321	0.481515	0.355538
		9	0.284315	0.952645	0.338629	0.457498	0.240085	0.501803	0.628809	0.26409	0.144497	0.223358	0.188166	0.162593	0.35277	0.644694	0.956396	0.361098	0.660278	0.290195	0.540073	0.659826	0.700489	0.231748	0.452508	0.130383	0.464979	0.3913	0.525934	0.639333	0.26409	0.382592	0.797902	0.472429	0.234117	0.394723	0.465708	0.48755	0.389573	0.622324	0.385212	0.390416	0.376547	0.176465	0.300571	0.53027	0.596917	0.412682	0.326286
		10	0.303074	0.969385	0.355042	0.445462	0.234301	0.515397	0.654021	0.262932	0.131285	0.255148	0.191462	0.207228	0.330886	0.678119	0.962529	0.388417	0.659226	0.300002	0.482721	0.727381	0.695526	0.319015	0.466865	0.0814228	0.463252	0.390976	0.499159	0.464855	0.262932	0.408541	0.83541	0.476592	0.206631	0.386014	0.430149	0.483853	0.391131	0.608729	0.362273	0.406285	0.44382	0.199764	0.316092	0.500418	0.581405	0.349561	0.303357
		11	0.323929	0.96182	0.366095	0.432805	0.241182	0.555555	0.672068	0.251744	0.143389	0.230036	0.194639	0.264883	0.301476	0.661521	0.992252	0.420998	0.663277	0.309018	0.374907	0.795382	0.704134	0.435368	0.500044	0.0681721	0.46187	0.386198	0.48874	0.391466	0.251744	0.435474	0.872575	0.503384	0.178632	0.388309	0.378907	0.480028	0.384415	0.600827	0.358805	0.413406	0.475984	0.293444	0.382181	0.474922	0.543762	0.3057	0.302523
		12	0.339565	0.895729	0.357586	0.436258	0.263885	0.611387	0.67571	0.227773	0.168318	0.202219	0.192581	0.308092	0.320542	0.663098	1.08526	0.466626	0.668916	0.316809	0.28571	0.846637	0.720849	0.372642	0.540151	0.0887126	0.458173	0.380204	0.521384	0.395885	0.227773	0.459109	0.897016	0.535325	0.168	0.406642	0.330809	0.475763	0.373293	0.599152	0.356579	0.423221	0.458886	0.435259	0.499364	0.453159	0.486456	0.315241	0.299666
		13	0.363061	0.729777	0.33329	0.421935	0.335056	0.638181	0.667189	0.195954	0.20447	0.186181	0.184964	0.319306	0.35064	0.685767	1.10372	0.514788	0.670472	0.321089	0.289871	0.873766	0.714769	0.236496	0.576381	0.116604	0.455058	0.376846	0.562929	0.477659	0.195954	0.476551	0.915531	0.536068	0.173153	0.424059	0.298557	0.457947	0.369425	0.606779	0.361706	0.443994	0.431654	0.485687	0.574885	0.435629	0.437415	0.394428	0.285746
		14	0.40186	0.677182	0.311759	0.418159	0.448234	0.723469	0.658342	0.167599	0.232381	0.163583	0.178317	0.311337	0.346441	0.727423	1.05064	0.511807	0.663157	0.318822	0.386113	0.866555	0.68733	0.183968	0.606073	0.141056	0.456331	0.379145	0.573995	0.584584	0.167599	0.489763	0.928046	0.496005	0.174144	0.431589	0.299641	0.415748	0.388459	0.626156	0.369221	0.46957	0.447885	0.43913	0.550881	0.420272	0.409335	0.484791	0.276642
		15	0.44652	0.577147	0.305114	0.410969	0.528896	0.780443	0.661594	0.153901	0.240875	0.13473	0.175007	0.297633	0.356629	0.774394	1.00149	0.454756	0.650634	0.310916	0.496986	0.823699	0.68707	0.182603	0.629942	0.175512	0.460495	0.385766	0.561504	0.719452	0.153901	0.502653	0.933659	0.45416	0.178648	0.445278	0.351099	0.354318	0.417079	0.651814	0.352106	0.483448	0.498317	0.373054	0.542086	0.408948	0.407723	0.55357	0.284166
		16	0.457845	0.499571	0.306864	0.406755	0.570221	0.813071	0.680993	0.157857	0.248557	0.117807	0.169562	0.289208	0.343046	0.810517	1.04963	0.417103	0.639331	0.305655	0.570419	0.752956	0.702816	0.183305	0.648725	0.219046	0.46332	0.392548	0.550178	0.750208	0.157857	0.497831	0.923636	0.452694	0.196744	0.457157	0.416022	0.291848	0.438491	0.670319	0.307684	0.473552	0.539454	0.315438	0.627614	0.409253	0.448388	0.579687	0.303667
		17	0.459399	0.544669	0.305945	0.409279	0.562201	0.776764	0.707566	0.175568	0.267072	0.13074	0.16045	0.29918	0.416431	0.833088	1.06953	0.445617	0.629778	0.312569	0.612112	0.659151	0.700022	0.209326	0.662138	0.263707	0.460749	0.396564	0.565274	0.704773	0.175568	0.468696	0.882543	0.482352	0.216999	0.463658	0.439617	0.241446	0.443635	0.67153	0.25339	0.439423	0.540805	0.279557	0.726875	0.4194	0.528856	0.535807	0.321754
		18	0.527462	0.679419	0.304182	0.420878	0.506142	0.679624	0.732347	0.203593	0.279687	0.165169	0.151965	0.315398	0.531201	0.838699	0.999828	0.519111	0.621595	0.330719	0.641067	0.564073	0.675045	0.222016	0.66791	0.31951	0.449805	0.399935	0.602728	0.714151	0.203593	0.413862	0.822128	0.509504	0.234982	0.464533	0.414223	0.204859	0.41412	0.657259	0.208616	0.392682	0.484117	0.272009	0.825589	0.425824	0.60834	0.423097	0.326366
		19	0.581441	0.704811	0.307287	0.510085	0.416576	0.553507	0.750669	0.238835	0.287827	0.179491	0.14563	0.31382	0.548128	0.845049	0.897334	0.586764	0.618379	0.349695	0.648158	0.49183	0.646409	0.217191	0.66358	0.385205	0.43288	0.409217	0.629288	0.564811	0.238835	0.342185	0.758523	0.515142	0.253958	0.451251	0.388263	0.178581	0.343352	0.638491	0.187679	0.351001	0.374187	0.27954	0.860393	0.421736	0.640757	0.281969	0.328498
		20	0.563751	0.603247	0.307234	0.580059	0.375599	0.511493	0.763283	0.274154	0.27739	0.182052	0.140096	0.293902	0.512468	0.84969	0.865189	0.61209	0.619219	0.361465	0.602775	0.443117	0.630314	0.198887	0.647874	0.417515	0.41921	0.428534	0.616668	0.462267	0.274154	0.277261	0.678229	0.492665	0.268253	0.446809	0.384524	0.158933	0.2568	0.625514	0.182738	0.323724	0.260889	0.309856	0.760463	0.412917	0.619446	0.173903	0.345308
		21	0.571235	0.479922	0.295286	0.584593	0.384285	0.561307	0.772771	0.298469	0.252347	0.187605	0.135761	0.275977	0.469797	0.818917	0.843842	0.594235	0.618857	0.368154	0.488045	0.416774	0.631275	0.224945	0.62222	0.385001	0.413054	0.455001	0.577898	0.45112	0.298469	0.245733	0.586196	0.44115	0.271894	0.453747	0.427498	0.144269	0.187785	0.626723	0.184158	0.312081	0.191289	0.346517	0.607943	0.407029	0.580393	0.14334	0.358144
		22	0.639193	0.455671	0.282083	0.585427	0.411008	0.664802	0.778432	0.304113	0.229001	0.17591	0.133063	0.267568	0.44932	0.742038	0.78224	0.560695	0.618979	0.373142	0.345091	0.410357	0.641765	0.28168	0.591589	0.295674	0.410193	0.476496	0.55183	0.464881	0.304113	0.238507	0.518308	0.382245	0.2676	0.448931	0.462137	0.131532	0.148159	0.647294	0.195205	0.317026	0.185108	0.349764	0.451223	0.406503	0.553912	0.185343	0.338921
		23	0.668346	0.467315	0.281931	0.58341	0.420801	0.727532	0.774531	0.291949	0.199652	0.155645	0.132125	0.258209	0.519915	0.636174	0.740362	0.497416	0.62269	0.374663	0.25948	0.407529	0.680557	0.263399	0.562582	0.199424	0.406862	0.482889	0.574783	0.675781	0.291949	0.248775	0.528289	0.33171	0.262714	0.407913	0.449608	0.121607	0.122482	0.686899	0.217423	0.339691	0.226031	0.3146	0.349028	0.412011	0.547296	0.281906	0.294315
		24	0.617092	0.460055	0.289371	0.533027	0.430852	0.717251	0.75419	0.268476	0.185905	0.148879	0.136524	0.248351	0.580926	0.55848	0.805721	0.385348	0.626497	0.370775	0.250982	0.404612	0.688063	0.247055	0.541261	0.134864	0.401905	0.475367	0.658591	0.713485	0.268476	0.267922	0.607505	0.303563	0.265265	0.366594	0.45354	0.118979	0.106935	0.73448	0.248108	0.376254	0.265808	0.259194	0.353981	0.420406	0.559723	0.423727	0.271525
		25	0.499026	0.550093	0.280474	0.466891	0.449258	0.662007	0.713342	0.238445	0.209942	0.176123	0.153626	0.239277	0.609995	0.506202	0.897475	0.28003	0.627565	0.362042	0.259042	0.400904	0.681785	0.22064	0.525053	0.101742	0.392749	0.467724	0.763843	0.62912	0.238445	0.288114	0.663539	0.307258	0.284808	0.388896	0.47532	0.124273	0.121815	0.774943	0.29166	0.413783	0.26414	0.243783	0.368796	0.42584	0.58334	0.563733	0.313755
		26	0.399407	0.68889	0.241308	0.426681	0.455291	0.559106	0.650868	0.202159	0.261518	0.236765	0.187434	0.221938	0.59094	0.467423	0.885634	0.221274	0.62997	0.348639	0.252162	0.383551	0.679046	0.174006	0.50224	0.0797259	0.378248	0.47371	0.819493	0.611457	0.202159	0.30095	0.664867	0.340385	0.321909	0.420713	0.486542	0.135813	0.158124	0.795223	0.35177	0.435432	0.223964	0.261022	0.289142	0.419854	0.597334	0.623984	0.398079
		27	0.371525	0.683633	0.182721	0.425787	0.444221	0.488536	0.575513	0.162755	0.310043	0.272617	0.232805	0.191264	0.524854	0.449983	0.80364	0.214094	0.637449	0.332834	0.25295	0.363552	0.724373	0.15332	0.464476	0.0588333	0.365049	0.497096	0.772586	0.544507	0.162755	0.300821	0.634785	0.405353	0.361593	0.431111	0.466046	0.151834	0.18982	0.791535	0.411074	0.428301	0.182665	0.27662	0.211084	0.40064	0.584627	0.587186	0.476681
		28	0.350769	0.717615	0.12663	0.429973	0.464496	0.457038	0.500952	0.131124	0.33634	0.262304	0.278414	0.162768	0.459631	0.441437	0.72015	0.238359	0.648172	0.322004	0.279003	0.358194	0.773176	0.21303	0.415119	0.0363645	0.364122	0.527736	0.6158	0.482167	0.131124	0.286301	0.591375	0.491992	0.394934	0.427452	0.398413	0.174568	0.207245	0.767091	0.441996	0.390307	0.178826	0.296897	0.181652	0.376313	0.547992	0.520325	0.531336
		29	0.339678	0.80575	0.0873842	0.412389	0.508424	0.454211	0.440647	0.121367	0.353578	0.230424	0.316183	0.15679	0.400654	0.436292	0.725602	0.266213	0.659088	0.318782	0.327677	0.36879	0.797523	0.335326	0.368938	0.013121	0.385945	0.553427	0.405301	0.449172	0.121367	0.264052	0.551511	0.568578	0.422325	0.416671	0.379661	0.212137	0.217973	0.735172	0.442892	0.335548	0.214688	0.3177	0.172533	0.357974	0.501764	0.449769	0.564524
		30	0.32836	0.827764	0.0662863	0.408628	0.557583	0.491391	0.398441	0.137885	0.370919	0.165859	0.34578	0.168653	0.341822	0.449168	0.731405	0.280878	0.672073	0.312883	0.406417	0.379834	0.811391	0.374026	0.340373	0.00152158	0.439399	0.570858	0.231594	0.548008	0.137885	0.243296	0.53923	0.612428	0.443288	0.410952	0.439102	0.269824	0.222365	0.710416	0.43749	0.285088	0.25615	0.318168	0.161218	0.355766	0.455327	0.362998	0.585328
		31	0.332755	0.805723	0.0591202	0.407571	0.576957	0.632712	0.371591	0.173354	0.374057	0.0834971	0.371162	0.184941	0.429761	0.48464	0.71309	0.298824	0.689771	0.298098	0.500038	0.390547	0.810503	0.318611	0.331642	0.0072972	0.520555	0.585128	0.151101	0.711731	0.173354	0.225477	0.590399	0.622314	0.455209	0.414663	0.469765	0.342666	0.218289	0.697617	0.444528	0.252209	0.263755	0.298204	0.174977	0.374927	0.419525	0.284838	0.587879
		32	0.369884	0.634725	0.0589061	0.440055	0.592194	0.740598	0.354701	0.215809	0.367022	0.0307725	0.394346	0.197455	0.532407	0.51235	0.810476	0.32056	0.707935	0.278491	0.572891	0.398675	0.785685	0.207656	0.3323	0.0213756	0.604591	0.604159	0.18879	0.746671	0.215809	0.208178	0.649699	0.595586	0.459568	0.407094	0.477436	0.415762	0.214642	0.689865	0.45363	0.241852	0.221582	0.286761	0.211814	0.412243	0.408017	0.263181	0.542381
		33	0.404102	0.449365	0.0598867	0.521853	0.587562	0.811726	0.346684	0.255996	0.374931	0.02227	0.414588	0.199828	0.61404	0.508659	0.928888	0.330373	0.719431	0.261806	0.604654	0.404772	0.734658	0.17198	0.332244	0.0304049	0.662796	0.632076	0.360993	0.66757	0.255996	0.192602	0.665637	0.548665	0.461103	0.390489	0.487184	0.476665	0.211347	0.676227	0.457302	0.252659	0.149636	0.311547	0.259943	0.451887	0.419312	0.325657	0.42836
		34	0.4025	0.404711	0.0595561	0.545765	0.584029	0.847211	0.348382	0.29089	0.397425	0.0388842	0.431464	0.185918	0.6378	0.502313	0.971297	0.328225	0.720512	0.252738	0.593393	0.420046	0.650231	0.192534	0.331111	0.0291056	0.678612	0.666252	0.622393	0.570328	0.29089	0.186619	0.704557	0.509317	0.463586	0.393003	0.431183	0.522382	0.211466	0.650933	0.45715	0.278509	0.090457	0.338221	0.370227	0.478098	0.442867	0.416948	0.28346
		35	0.394888	0.413123	0.0577533	0.510198	0.56072	0.828466	0.361331	0.32161	0.416664	0.0565824	0.443122	0.151805	0.588729	0.512864	0.927666	0.327079	0.711337	0.254646	0.527912	0.44734	0.59432	0.161325	0.331212	0.0182215	0.647887	0.698903	0.856568	0.480518	0.32161	0.20254	0.791074	0.499842	0.470436	0.414079	0.324501	0.552525	0.217751	0.619223	0.443124	0.310202	0.0812939	0.311031	0.557833	0.491368	0.470853	0.464121	0.193745
		36	0.478475	0.544583	0.0584997	0.53061	0.465056	0.740566	0.38857	0.347332	0.412778	0.0908259	0.445033	0.114384	0.429346	0.547014	0.840978	0.329904	0.695203	0.26774	0.413908	0.497892	0.593446	0.139338	0.329052	0.00508012	0.582321	0.72542	0.994028	0.362913	0.347332	0.243511	0.856588	0.530554	0.470563	0.43063	0.256459	0.567779	0.220088	0.591368	0.401798	0.339074	0.138793	0.256067	0.616062	0.503856	0.485485	0.489402	0.215749
		37	0.63263	0.705848	0.0656206	0.558115	0.433987	0.635262	0.430559	0.3667	0.368262	0.173101	0.432356	0.0966504	0.292069	0.661989	0.797241	0.320789	0.679162	0.292062	0.280827	0.571861	0.634457	0.14715	0.318857	0.00073072	0.507753	0.747854	1.0423	0.318867	0.3667	0.297545	0.873605	0.566521	0.440455	0.436857	0.243842	0.569463	0.209445	0.575369	0.343121	0.359072	0.25921	0.249793	0.60703	0.523214	0.472045	0.507041	0.308621
		38	0.695318	0.782639	0.0782302	0.525236	0.427752	0.608136	0.487549	0.383175	0.31963	0.259516	0.401005	0.0981533	0.26843	0.787998	0.819882	0.300241	0.670634	0.325907	0.181625	0.629317	0.702633	0.210302	0.304707	0.0029472	0.444911	0.771945	1.02872	0.295438	0.383175	0.350854	0.87496	0.557009	0.372006	0.431183	0.266505	0.558561	0.190565	0.570601	0.29584	0.365985	0.380948	0.279262	0.641597	0.544194	0.431036	0.468593	0.383193
		39	0.707882	0.836143	0.0940753	0.457448	0.419678	0.651854	0.555225	0.400849	0.31208	0.279923	0.351465	0.116187	0.36087	0.829308	0.780333	0.287596	0.67086	0.361714	0.134917	0.629868	0.753343	0.234619	0.298449	0.00752989	0.393904	0.800033	0.936983	0.331562	0.400849	0.393916	0.871338	0.50379	0.28478	0.420824	0.303909	0.539528	0.17621	0.575315	0.280026	0.357821	0.413697	0.312266	0.533195	0.55541	0.372704	0.396337	0.409088
		40	0.706743	0.884595	0.110622	0.367642	0.43552	0.688478	0.624726	0.41771	0.313834	0.264309	0.289388	0.156022	0.494305	0.827727	0.733148	0.291809	0.680731	0.388689	0.118025	0.607091	0.783899	0.17934	0.306818	0.0108702	0.348052	0.828869	0.740573	0.435609	0.41771	0.421146	0.841216	0.446141	0.204689	0.413525	0.341339	0.516646	0.181447	0.590167	0.297001	0.337396	0.323274	0.336948	0.372074	0.551503	0.312062	0.348226	0.39774
		41	0.690137	0.903124	0.122794	0.323156	0.407508	0.676003	0.687519	0.425142	0.307011	0.252054	0.224675	0.21624	0.569258	0.812742	0.764439	0.301295	0.703293	0.399651	0.119298	0.59141	0.80721	0.196207	0.31871	0.0138819	0.306916	0.85262	0.468207	0.499863	0.425142	0.429864	0.765523	0.416983	0.145871	0.407215	0.377532	0.484627	0.218461	0.613489	0.315615	0.312465	0.182443	0.388804	0.291079	0.535809	0.268418	0.312935	0.342187
		42	0.619647	0.881457	0.124859	0.312652	0.347097	0.69654	0.73943	0.410923	0.269052	0.24391	0.168717	0.283442	0.616762	0.785538	0.801582	0.318789	0.73607	0.396825	0.138106	0.564899	0.794583	0.323279	0.316018	0.0344977	0.272136	0.865684	0.255712	0.593984	0.410923	0.422356	0.666185	0.433576	0.115579	0.399124	0.377186	0.430929	0.288819	0.640509	0.311814	0.292925	0.0873263	0.45128	0.204246	0.514531	0.255596	0.284809	0.241088
		43	0.505947	0.686768	0.114226	0.367589	0.370566	0.700374	0.778103	0.363519	0.155296	0.242589	0.129063	0.346927	0.641477	0.7729	0.771584	0.347204	0.76675	0.388004	0.155373	0.532871	0.729555	0.39614	0.292145	0.0850989	0.243287	0.867023	0.284221	0.607392	0.363519	0.407923	0.556574	0.485773	0.11106	0.386954	0.31637	0.351614	0.362094	0.66212	0.292666	0.281701	0.0542548	0.435098	0.164473	0.491468	0.274669	0.300075	0.129947
		44	0.524122	0.428391	0.0928183	0.470484	0.412774	0.688987	0.803593	0.281516	0.0234361	0.192312	0.106815	0.401007	0.643573	0.747206	0.787462	0.388169	0.783943	0.382875	0.161724	0.539229	0.645966	0.422498	0.252787	0.159045	0.222797	0.856901	0.552623	0.555949	0.281516	0.401894	0.439028	0.539611	0.120186	0.387475	0.256798	0.258241	0.399887	0.671771	0.257734	0.277064	0.0538157	0.36985	0.187261	0.473319	0.318237	0.377431	0.0553481
		45	0.608845	0.366283	0.0711901	0.49464	0.462025	0.695064	0.817809	0.180993	-0.0203206	0.117851	0.0979406	0.447668	0.615587	0.693692	0.834406	0.451797	0.784181	0.3892	0.170553	0.575126	0.609219	0.421458	0.211318	0.244518	0.216196	0.838318	0.83456	0.552711	0.180993	0.410302	0.35421	0.561353	0.136906	0.406964	0.254666	0.173396	0.397932	0.670436	0.203905	0.28106	0.0832583	0.373876	0.208039	0.467346	0.359246	0.471965	0.0336986
		46	0.608473	0.359016	0.0607955	0.461106	0.511383	0.702444	0.822474	0.085521	-0.00540035	0.0984041	0.0957537	0.476776	0.578645	0.61951	0.852302	0.526485	0.768409	0.409935	0.191267	0.606502	0.627957	0.295276	0.178247	0.321215	0.226338	0.81665	1.01168	0.454072	0.085521	0.423974	0.345591	0.535303	0.163591	0.428956	0.281114	0.122219	0.364749	0.665537	0.147333	0.297329	0.156065	0.451068	0.236103	0.477198	0.388723	0.53594	0.0581442
		47	0.563568	0.367717	0.0586195	0.506571	0.486335	0.713194	0.821567	0.0117401	0.00556294	0.153498	0.0960005	0.471932	0.52538	0.605474	0.864028	0.576796	0.741952	0.44213	0.232826	0.641352	0.612954	0.276468	0.159344	0.357815	0.252391	0.796441	1.09915	0.384918	0.0117401	0.424539	0.417454	0.473218	0.203266	0.433904	0.300839	0.12218	0.304422	0.664182	0.121005	0.324241	0.264129	0.501103	0.32192	0.502981	0.422198	0.568053	0.125564
		48	0.650528	0.462421	0.0557198	0.506453	0.357165	0.734213	0.819973	-0.0357698	0.0318411	0.221435	0.0989238	0.439509	0.351718	0.626103	0.912557	0.58764	0.715903	0.477451	0.289728	0.672564	0.560714	0.355953	0.164302	0.34613	0.291094	0.780245	1.11462	0.354364	-0.0357698	0.396602	0.504811	0.405821	0.263226	0.42748	0.30583	0.170897	0.231463	0.671755	0.14929	0.356556	0.362303	0.483861	0.367135	0.536441	0.459349	0.574041	0.208154
		49	0.758711	0.578955	0.0500332	0.470497	0.241053	0.730962	0.820138	-0.0619985	0.108198	0.26536	0.104692	0.407645	0.245633	0.635405	0.974666	0.585897	0.696739	0.502603	0.320656	0.658412	0.537279	0.33264	0.207191	0.309367	0.336675	0.771587	1.04962	0.381734	-0.0619985	0.340984	0.601515	0.361703	0.340927	0.428237	0.315307	0.247054	0.164964	0.688722	0.241818	0.389992	0.39587	0.409111	0.331792	0.566503	0.48103	0.506127	0.274366
		50	0.824801	0.596065	0.0471187	0.481635	0.212202	0.667141	0.819409	-0.0747757	0.211512	0.30584	0.111371	0.391299	0.227208	0.641174	1.01164	0.589616	0.68332	0.511452	0.306391	0.602858	0.586803	0.334792	0.287248	0.25791	0.381147	0.773856	0.922059	0.422231	-0.0747757	0.279555	0.735498	0.342164	0.413763	0.437684	0.31976	0.328063	0.119679	0.711358	0.363795	0.422469	0.345939	0.371987	0.255392	0.588308	0.475338	0.350997	0.33815
		51	0.830766	0.49532	0.0488315	0.434353	0.212118	0.676604	0.813191	-0.0797235	0.302061	0.31281	0.118758	0.365414	0.349334	0.622897	1.00257	0.582357	0.674953	0.507284	0.262611	0.543396	0.683298	0.323422	0.383782	0.18821	0.415037	0.785678	0.780866	0.406329	-0.0797235	0.239004	0.838646	0.33916	0.462426	0.443052	0.330387	0.40046	0.107529	0.733531	0.451297	0.452738	0.232099	0.398779	0.287882	0.606167	0.445055	0.221621	0.398064
		52	0.855136	0.422792	0.0503794	0.448263	0.268311	0.735102	0.796879	-0.0784706	0.377914	0.230465	0.132357	0.291594	0.484578	0.56467	0.92461	0.573718	0.675269	0.495682	0.20834	0.493902	0.766123	0.268955	0.471291	0.110112	0.43819	0.802003	0.6735	0.497095	-0.0784706	0.236652	0.892549	0.345555	0.484701	0.424956	0.309356	0.451919	0.12801	0.749331	0.489016	0.479922	0.117769	0.432011	0.434194	0.620909	0.402357	0.17808	0.423351
		53	0.865518	0.511983	0.052018	0.462984	0.361519	0.756177	0.764019	-0.0707266	0.429199	0.0775321	0.158606	0.173148	0.562596	0.481442	0.788584	0.58067	0.686222	0.484013	0.160369	0.427589	0.794026	0.280179	0.535791	0.0352299	0.45749	0.813527	0.624205	0.684071	-0.0707266	0.271181	0.909518	0.348895	0.482139	0.400565	0.281033	0.468107	0.16232	0.756611	0.503512	0.500608	0.0739264	0.440647	0.470226	0.626428	0.351868	0.171436	0.421936
		54	0.801462	0.537406	0.0638099	0.475318	0.423131	0.770761	0.710235	-0.0580083	0.420447	-0.0265639	0.19609	0.0636466	0.606096	0.43749	0.669716	0.589184	0.705764	0.477119	0.132024	0.344731	0.791006	0.212056	0.576999	-0.0257184	0.474909	0.808368	0.63267	0.757873	-0.0580083	0.325472	0.880976	0.337551	0.448465	0.40885	0.280719	0.43709	0.181018	0.758285	0.514185	0.507335	0.105367	0.414685	0.383424	0.611017	0.310407	0.186832	0.422675
		55	0.593154	0.468853	0.0979043	0.511422	0.499079	0.712026	0.639888	-0.0450151	0.307615	-0.0391435	0.236073	0.00687045	0.640833	0.448716	0.609985	0.58291	0.735003	0.471851	0.122589	0.283725	0.730866	0.088261	0.598899	-0.0612245	0.485337	0.773787	0.686418	0.779323	-0.0450151	0.371948	0.775921	0.312534	0.374936	0.43754	0.302142	0.356474	0.191649	0.758833	0.518542	0.494701	0.140095	0.368628	0.363354	0.563711	0.293893	0.26695	0.414797
		56	0.370894	0.383815	0.149894	0.52747	0.550413	0.628313	0.570078	-0.0359827	0.12612	-0.0056558	0.272037	-0.00432715	0.648014	0.467926	0.554271	0.538013	0.770632	0.464746	0.12223	0.277013	0.678154	0.0582556	0.605427	-0.0542264	0.48316	0.706072	0.773196	0.760297	-0.0359827	0.381734	0.61805	0.289928	0.273556	0.44599	0.318749	0.24269	0.227289	0.75971	0.50596	0.463832	0.113516	0.287816	0.443221	0.485872	0.300346	0.38047	0.382619
		57	0.285252	0.336858	0.190612	0.557791	0.572236	0.614042	0.520332	-0.0298431	-0.00095401	0.0537416	0.299926	0.000195694	0.622101	0.46375	0.529845	0.396601	0.800222	0.459055	0.117855	0.340597	0.674328	0.113596	0.596705	-0.0146623	0.466733	0.609284	0.872087	0.744727	-0.0298431	0.341394	0.479018	0.283101	0.179403	0.426077	0.345301	0.12762	0.298081	0.759345	0.457256	0.42603	0.0403515	0.211748	0.518349	0.400479	0.319372	0.465176	0.360584
		58	0.265532	0.315242	0.195352	0.586844	0.608738	0.538744	0.499937	-0.018957	-0.024828	0.152355	0.313771	0.00677933	0.483959	0.440479	0.513277	0.205865	0.811051	0.461849	0.102601	0.458846	0.712406	0.210536	0.571741	0.0197772	0.437478	0.499308	0.941529	0.691574	-0.018957	0.264355	0.386217	0.287673	0.125154	0.396899	0.418795	0.0449618	0.383825	0.753738	0.353631	0.396113	-0.0186545	0.230871	0.630165	0.344348	0.336092	0.501804	0.384889
		59	0.25049	0.307363	0.16631	0.596277	0.636515	0.538779	0.508017	0.005308	0.0579932	0.26261	0.311362	0.0165746	0.324875	0.434175	0.529181	0.0843537	0.797935	0.475601	0.0862458	0.56824	0.744556	0.199345	0.531023	0.0270834	0.403205	0.390925	0.952372	0.631456	0.005308	0.188048	0.359388	0.302111	0.110439	0.389648	0.486881	0.0198423	0.449535	0.739824	0.217989	0.381585	-0.0148345	0.37432	0.680362	0.345263	0.350507	0.508016	0.434063
		60	0.263544	0.308071	0.119594	0.519097	0.628755	0.623853	0.539229	0.0431515	0.21215	0.324933	0.302233	0.0243991	0.319684	0.511291	0.581098	0.0570882	0.766423	0.493967	0.0919441	0.591323	0.781328	0.131706	0.47634	0.0068037	0.374205	0.287029	0.943013	0.556263	0.0431515	0.146922	0.4116	0.338007	0.106853	0.395381	0.542227	0.0607041	0.479551	0.719605	0.10749	0.380121	0.0640627	0.508711	0.654806	0.403934	0.371393	0.491002	0.484491
		61	0.337206	0.324497	0.0724032	0.367474	0.534232	0.684018	0.587515	0.0847966	0.341202	0.325838	0.302666	0.0207451	0.405355	0.635565	0.712877	0.0823754	0.732079	0.505221	0.138138	0.51765	0.798469	0.134189	0.415019	-0.0277815	0.356789	0.181027	0.925499	0.551576	0.0847966	0.150335	0.507326	0.38562	0.0906405	0.389566	0.503703	0.153253	0.478532	0.695877	0.047461	0.384283	0.196725	0.541565	0.532889	0.499378	0.395582	0.433442	0.530413
		62	0.446919	0.347939	0.0370446	0.29844	0.405826	0.736679	0.642643	0.121212	0.410767	0.280427	0.320972	0.00993057	0.412626	0.71613	0.87924	0.143407	0.707971	0.493519	0.222997	0.420169	0.802738	0.271466	0.367325	-0.0547266	0.357164	0.0718733	0.88068	0.537019	0.121212	0.180218	0.577449	0.399813	0.0582944	0.376782	0.377717	0.267706	0.444383	0.669925	0.0331742	0.387136	0.325143	0.508471	0.417761	0.595153	0.415326	0.358872	0.570258
		63	0.600249	0.369965	0.0190054	0.328838	0.336082	0.773567	0.697119	0.155685	0.43473	0.232488	0.355173	0.00660069	0.450986	0.74093	1.01149	0.235014	0.688219	0.442116	0.315797	0.383159	0.779963	0.402663	0.351354	-0.0534347	0.385454	-0.0328152	0.822704	0.393319	0.155685	0.210025	0.561055	0.365164	0.0258304	0.378382	0.29291	0.375851	0.377082	0.643256	0.0535909	0.385234	0.382995	0.469393	0.322919	0.666917	0.425371	0.316127	0.602133
		64	0.658256	0.382359	0.01937	0.411996	0.276556	0.791551	0.745899	0.196391	0.43463	0.175451	0.393906	0.0144658	0.477913	0.767299	1.09636	0.339646	0.65733	0.353112	0.36763	0.390249	0.694516	0.338653	0.361942	-0.00395082	0.445502	-0.122259	0.774917	0.37646	0.196391	0.225437	0.495668	0.31562	0.0158889	0.394416	0.292778	0.462183	0.283669	0.616959	0.0891175	0.382392	0.317116	0.409243	0.252545	0.708758	0.426403	0.340083	0.627946
		65	0.715323	0.401743	0.0364366	0.50235	0.215358	0.806895	0.786701	0.239129	0.433517	0.0860834	0.417963	0.0304219	0.541947	0.830949	1.14038	0.43121	0.612951	0.261379	0.348717	0.371606	0.578838	0.175421	0.379366	0.112005	0.525612	-0.185144	0.750927	0.503377	0.239129	0.229604	0.51661	0.293322	0.0425457	0.40441	0.398743	0.523056	0.182881	0.590793	0.133008	0.386805	0.170281	0.314112	0.291385	0.716205	0.421126	0.415443	0.649813
		66	0.733827	0.405229	0.0645048	0.567108	0.200843	0.772515	0.818315	0.266354	0.436571	0.0318562	0.411385	0.0464344	0.573775	0.886557	1.12797	0.486614	0.570611	0.194698	0.28396	0.325437	0.503318	0.0850326	0.396969	0.275094	0.606031	-0.220607	0.724952	0.586654	0.266354	0.235557	0.651627	0.30518	0.110551	0.405053	0.505021	0.559687	0.10477	0.561467	0.199101	0.402839	0.0661719	0.249692	0.353017	0.680519	0.412829	0.492938	0.659414
		67	0.649593	0.393268	0.0911623	0.634661	0.198287	0.67971	0.84062	0.264593	0.423782	0.0817992	0.370457	0.062861	0.585259	0.912724	1.06331	0.496463	0.54744	0.142816	0.228628	0.304546	0.475165	0.166053	0.421342	0.42099	0.674432	-0.234074	0.659515	0.632313	0.264593	0.255309	0.781288	0.340894	0.210269	0.415064	0.537119	0.575698	0.0744413	0.525869	0.273811	0.426676	0.0668835	0.336459	0.499019	0.59747	0.405438	0.544814	0.654849
		68	0.571213	0.400328	0.105142	0.688475	0.190504	0.637489	0.851516	0.235246	0.371103	0.201992	0.304832	0.0962244	0.560156	0.923913	1.02484	0.443936	0.548842	0.102555	0.222169	0.320948	0.477583	0.295392	0.452996	0.519437	0.725783	-0.23416	0.549432	0.606875	0.235246	0.290176	0.837147	0.390768	0.3151	0.446091	0.527009	0.574509	0.104962	0.488533	0.322844	0.449355	0.141211	0.433273	0.647599	0.488798	0.395303	0.574597	0.64177
		69	0.505115	0.387875	0.10438	0.705283	0.18988	0.60039	0.848639	0.196555	0.240059	0.293559	0.23225	0.159379	0.48982	0.909936	0.961753	0.322898	0.572589	0.0871494	0.237343	0.32307	0.531366	0.386945	0.482131	0.578789	0.758127	-0.225783	0.486335	0.626949	0.196555	0.33271	0.785088	0.422612	0.4016	0.473985	0.496427	0.558756	0.196398	0.4628	0.356006	0.463894	0.22552	0.471356	0.698689	0.407561	0.378781	0.589736	0.615772
		70	0.408688	0.363095	0.0978825	0.683744	0.201879	0.604619	0.8306	0.173468	0.0724156	0.29688	0.166885	0.23164	0.496778	0.866492	0.845603	0.19381	0.617485	0.112307	0.223499	0.294988	0.619731	0.329563	0.502661	0.607603	0.775095	-0.209661	0.543403	0.585446	0.173468	0.374453	0.655401	0.419959	0.458621	0.465569	0.468615	0.533977	0.314272	0.466262	0.391719	0.468573	0.260817	0.418143	0.56796	0.394904	0.358742	0.582843	0.575146
		71	0.323867	0.343791	0.0995845	0.649264	0.234727	0.655361	0.797007	0.178422	-0.0194496	0.223275	0.115312	0.280745	0.416898	0.850947	0.722664	0.125719	0.672518	0.182201	0.174784	0.276386	0.699685	0.20882	0.514281	0.597486	0.781626	-0.190094	0.644657	0.483852	0.178422	0.409059	0.527529	0.417015	0.484546	0.449223	0.472291	0.508283	0.412011	0.507544	0.403227	0.464767	0.246649	0.300887	0.386892	0.43484	0.334496	0.522152	0.532682
		72	0.302804	0.336418	0.118898	0.61342	0.310582	0.648465	0.752066	0.203848	-0.00929029	0.116313	0.0805816	0.298895	0.340134	0.881325	0.727059	0.120484	0.711385	0.275207	0.120853	0.3149	0.753536	0.154048	0.515575	0.53508	0.77723	-0.174299	0.753386	0.469639	0.203848	0.43327	0.473313	0.416475	0.476569	0.442669	0.480589	0.487039	0.472993	0.577565	0.356579	0.453292	0.235734	0.254411	0.39089	0.496015	0.312823	0.395508	0.500421
		73	0.288426	0.354599	0.158743	0.566543	0.420084	0.61187	0.695908	0.23386	0.0598463	0.0237708	0.0626185	0.30785	0.329814	0.921383	0.791631	0.142495	0.718756	0.360859	0.0850478	0.392781	0.790398	0.0942662	0.505777	0.416297	0.756942	-0.167894	0.841371	0.53308	0.23386	0.445685	0.478739	0.38057	0.424858	0.390869	0.510595	0.471101	0.504629	0.659407	0.270676	0.436147	0.260532	0.324326	0.504276	0.563373	0.313812	0.268414	0.478987
		74	0.31431	0.440618	0.217975	0.517395	0.504917	0.620407	0.623426	0.258685	0.102137	0.00121798	0.0545832	0.330199	0.319424	0.948079	0.818431	0.16617	0.701331	0.421117	0.0735084	0.451396	0.811045	0.038249	0.493326	0.245787	0.713331	-0.169454	0.881205	0.516355	0.258685	0.45042	0.454671	0.307402	0.326278	0.29034	0.560428	0.456294	0.515787	0.735953	0.219507	0.41598	0.288788	0.428321	0.584546	0.626421	0.359975	0.19364	0.462941
		75	0.366815	0.533478	0.285061	0.544995	0.531642	0.629743	0.532218	0.278819	0.105684	0.0573664	0.0489228	0.355828	0.379332	0.951234	0.847999	0.173343	0.677059	0.457906	0.0949475	0.50297	0.806336	0.0275374	0.492045	0.0640608	0.641214	-0.172628	0.878462	0.403784	0.278819	0.456104	0.382982	0.234688	0.202698	0.208007	0.584112	0.433213	0.512301	0.798417	0.247013	0.398108	0.263983	0.491806	0.594561	0.672685	0.449426	0.19628	0.444991
		76	0.427762	0.525525	0.342391	0.579423	0.535401	0.74045	0.428413	0.298376	0.148253	0.158971	0.0477254	0.351074	0.362407	0.949929	0.929275	0.168639	0.65195	0.480523	0.164086	0.594438	0.755093	0.141761	0.507151	-0.0670901	0.545952	-0.164799	0.861587	0.437061	0.298376	0.465497	0.329641	0.17536	0.0937284	0.206649	0.567715	0.39028	0.498082	0.844479	0.326175	0.3917	0.169867	0.51993	0.517532	0.695208	0.551477	0.276741	0.399112
		77	0.455728	0.485035	0.38077	0.488242	0.564292	0.81939	0.332155	0.318704	0.240098	0.250136	0.0573654	0.293827	0.354748	0.938706	0.973742	0.185889	0.620142	0.487282	0.271015	0.695897	0.73861	0.2301	0.529699	-0.127767	0.440452	-0.130188	0.851998	0.568388	0.318704	0.476065	0.371721	0.146423	0.0260311	0.28722	0.552236	0.323322	0.469028	0.876941	0.41087	0.401131	0.0779688	0.537193	0.314166	0.691391	0.632362	0.397596	0.301346
		78	0.524208	0.525907	0.402011	0.511525	0.585011	0.864299	0.270108	0.338813	0.317314	0.310302	0.0809418	0.202595	0.367654	0.929132	0.945568	0.266175	0.581809	0.473899	0.364079	0.74874	0.766517	0.144211	0.546431	-0.147457	0.333692	-0.0547426	0.808887	0.561809	0.338813	0.485191	0.500322	0.181	-0.00310062	0.384785	0.523119	0.249343	0.414971	0.897295	0.465142	0.415253	0.0779747	0.549683	0.26129	0.664195	0.658439	0.504743	0.206585
		79	0.628209	0.555818	0.412872	0.590213	0.564493	0.896641	0.259998	0.358078	0.366717	0.352905	0.116805	0.134906	0.440429	0.920908	0.90042	0.380957	0.551277	0.439702	0.387493	0.718158	0.786982	0.0832118	0.544852	-0.149138	0.232692	0.0609858	0.674905	0.57669	0.358078	0.489553	0.625737	0.293863	-0.00818456	0.440387	0.477592	0.206025	0.345348	0.904711	0.476679	0.413519	0.172212	0.557867	0.467052	0.627594	0.608016	0.565361	0.212252
		80	0.672751	0.519187	0.418483	0.622482	0.453595	0.915839	0.29744	0.376081	0.379732	0.383039	0.159011	0.13956	0.428559	0.906975	0.909275	0.441129	0.546774	0.399289	0.336027	0.605409	0.782157	0.122027	0.508744	-0.145251	0.152983	0.208533	0.488702	0.683356	0.376081	0.487332	0.68045	0.44859	0.00126682	0.43719	0.479523	0.217077	0.274676	0.896896	0.457539	0.377158	0.28076	0.564753	0.628701	0.599775	0.497587	0.577878	0.268596
		81	0.660002	0.489236	0.422891	0.615235	0.368334	0.941746	0.364675	0.392012	0.332615	0.402945	0.201545	0.207845	0.338571	0.863479	0.871125	0.41742	0.573919	0.377897	0.255034	0.45326	0.715885	0.168002	0.4204	-0.146936	0.114303	0.36667	0.396038	0.729799	0.392012	0.478753	0.684842	0.594162	0.0239874	0.351977	0.535704	0.274746	0.179818	0.871893	0.438922	0.31403	0.320266	0.572642	0.638439	0.590647	0.404431	0.529616	0.263355
		82	0.641359	0.539327	0.428763	0.524722	0.337756	0.962786	0.433555	0.404824	0.236282	0.393306	0.24784	0.294903	0.218196	0.848577	0.721679	0.355231	0.615268	0.384548	0.19533	0.342499	0.679542	0.0875635	0.282448	-0.157547	0.120602	0.513769	0.401344	0.66839	0.404824	0.467519	0.691938	0.688448	0.0637911	0.228906	0.571783	0.356175	0.0661551	0.832761	0.442041	0.263402	0.264809	0.588878	0.475482	0.601221	0.39765	0.446405	0.179993
		83	0.714161	0.580548	0.434743	0.541811	0.314265	0.979396	0.485448	0.413053	0.177948	0.318309	0.302853	0.364994	0.19598	0.883711	0.574489	0.311885	0.652161	0.406699	0.172321	0.319167	0.690465	0.0921698	0.124675	-0.170821	0.158457	0.637251	0.420798	0.621049	0.413053	0.457994	0.733955	0.716595	0.119069	0.151306	0.579767	0.437506	-0.0078571	0.789293	0.453347	0.259827	0.160039	0.603589	0.322477	0.622065	0.462382	0.410047	0.107422
		84	0.781427	0.634877	0.435359	0.571729	0.277047	0.976746	0.520308	0.416384	0.198257	0.176498	0.360274	0.416026	0.239748	0.905908	0.512481	0.281199	0.681194	0.4331	0.165877	0.368303	0.676315	0.263947	-0.00748555	-0.168142	0.221855	0.736545	0.388133	0.587321	0.416384	0.452256	0.796826	0.710741	0.183736	0.14259	0.578319	0.498508	-0.0266742	0.75386	0.448086	0.302362	0.100345	0.599503	0.318448	0.640851	0.549089	0.420203	0.114808
		85	0.808978	0.714463	0.424571	0.509419	0.283815	0.962812	0.552716	0.415953	0.26906	0.045728	0.410394	0.46355	0.323694	0.88706	0.505398	0.220584	0.703668	0.460746	0.148945	0.477469	0.60551	0.409005	-0.0891656	-0.112086	0.316654	0.809342	0.290567	0.621036	0.415953	0.451718	0.811442	0.697451	0.256369	0.187491	0.553685	0.523143	-0.0265536	0.73114	0.41726	0.364166	0.135196	0.576289	0.372115	0.652874	0.63244	0.427982	0.143911
		86	0.770832	0.797408	0.402319	0.352786	0.330332	0.965575	0.59851	0.411826	0.328826	-0.0172632	0.447866	0.510587	0.402601	0.750121	0.505332	0.143474	0.711555	0.486553	0.114988	0.596776	0.549537	0.329516	-0.130394	0.0353172	0.435093	0.853695	0.176958	0.509229	0.411826	0.453799	0.7735	0.684017	0.330838	0.287533	0.530222	0.49883	-0.0256992	0.717252	0.382533	0.423636	0.233119	0.517613	0.452001	0.656715	0.701992	0.433146	0.158944
		87	0.661976	0.822948	0.381615	0.390345	0.349012	0.963617	0.659243	0.402073	0.327942	-0.0166053	0.46889	0.547445	0.459655	0.686525	0.61089	0.0914511	0.698459	0.499497	0.0886099	0.66135	0.559455	0.0935577	-0.147089	0.256741	0.549915	0.874316	0.103351	0.442624	0.402073	0.449511	0.735828	0.667085	0.396951	0.43012	0.52148	0.420511	-0.0161963	0.708364	0.376272	0.468715	0.326663	0.446006	0.425816	0.651281	0.75071	0.437451	0.210756
		88	0.638499	0.784327	0.381175	0.478835	0.319391	0.944763	0.726493	0.383071	0.293753	0.030332	0.470816	0.562871	0.490106	0.744075	0.780729	0.0774516	0.670801	0.479489	0.107844	0.665399	0.571777	-0.0115982	-0.153788	0.448849	0.639879	0.875953	0.11975	0.596442	0.383071	0.42514	0.719997	0.645398	0.448661	0.574413	0.504566	0.30123	0.00820989	0.703121	0.400273	0.496334	0.386666	0.392576	0.467366	0.639586	0.775544	0.426853	0.319669
		89	0.604008	0.548914	0.40083	0.517676	0.300412	0.949311	0.788663	0.34696	0.28735	0.104448	0.457359	0.555569	0.514421	0.770631	0.880384	0.118354	0.642951	0.413741	0.191374	0.658091	0.593797	-0.0133722	-0.159244	0.545042	0.700107	0.865016	0.249634	0.669452	0.34696	0.375762	0.658364	0.634334	0.486575	0.661199	0.535141	0.173658	0.0546505	0.701331	0.419822	0.506807	0.423344	0.309653	0.508469	0.63013	0.775126	0.416529	0.433824
		90	0.633767	0.460602	0.425412	0.548113	0.354969	0.960575	0.836757	0.282904	0.304821	0.167847	0.436069	0.529416	0.513761	0.76833	0.93826	0.227713	0.626362	0.325057	0.309468	0.677385	0.601916	0.0435615	-0.164449	0.544459	0.732554	0.846091	0.407361	0.664439	0.282904	0.325316	0.486207	0.63749	0.513034	0.683825	0.497207	0.07258	0.124441	0.696865	0.387683	0.498616	0.453586	0.342515	0.530648	0.624981	0.745902	0.419442	0.513564
		91	0.711466	0.534823	0.446249	0.589579	0.431853	0.944621	0.864587	0.186002	0.320784	0.174929	0.413321	0.477625	0.520553	0.739754	0.941026	0.368913	0.627851	0.265044	0.394086	0.713819	0.609849	0.0775444	-0.166022	0.477494	0.737384	0.818763	0.492488	0.635538	0.186002	0.311525	0.311199	0.61426	0.527964	0.685649	0.35091	0.0118777	0.192448	0.680293	0.274642	0.468223	0.482178	0.285854	0.532699	0.618809	0.693414	0.416393	0.547089
		92	0.772468	0.664499	0.462779	0.623573	0.500399	0.907008	0.874086	0.0681408	0.331147	0.111238	0.392603	0.399569	0.493024	0.68827	0.95379	0.471831	0.641939	0.252031	0.414159	0.725081	0.654172	0.096315	-0.160501	0.361797	0.717459	0.778266	0.519358	0.623921	0.0681408	0.340402	0.25972	0.500246	0.527326	0.691897	0.28101	-0.0122492	0.233283	0.649901	0.112918	0.412712	0.50524	0.0781647	0.448344	0.607533	0.627843	0.403319	0.537775
		93	0.801961	0.776716	0.468232	0.594166	0.559406	0.896516	0.866833	-0.0384288	0.340674	0.0273271	0.377795	0.324458	0.450797	0.666185	0.975364	0.51599	0.654517	0.260834	0.399151	0.665328	0.66554	0.0774404	-0.144534	0.201802	0.684134	0.719512	0.542542	0.650797	-0.0384288	0.391636	0.331699	0.316987	0.503219	0.683233	0.270235	-0.0116067	0.232637	0.618531	-0.0135172	0.331403	0.519559	0.0109178	0.366244	0.577589	0.539385	0.427084	0.499284
		94	0.831186	0.865659	0.447278	0.588977	0.593911	0.876774	0.842647	-0.0983789	0.34313	0.00380828	0.372466	0.278483	0.447645	0.688945	0.995436	0.521732	0.656607	0.259292	0.378846	0.546266	0.69	0.0615877	-0.112984	0.0349174	0.648914	0.644715	0.586431	0.654413	-0.0983789	0.439648	0.466461	0.194863	0.450659	0.660951	0.248762	0.00167217	0.188509	0.605475	-0.0720261	0.234844	0.527131	0.0349161	0.31827	0.516164	0.436816	0.482119	0.46811
		95	0.850141	0.909257	0.389026	0.520318	0.60884	0.811759	0.800622	-0.0976473	0.339285	0.067841	0.372126	0.255069	0.391949	0.683754	0.986285	0.468556	0.646967	0.231882	0.359535	0.423833	0.709876	0.141032	-0.0575428	-0.0822815	0.608726	0.563602	0.647407	0.552292	-0.0976473	0.468541	0.614285	0.15711	0.3759	0.655217	0.193265	0.017495	0.119694	0.612155	-0.0882674	0.149179	0.528259	0.033857	0.440978	0.441827	0.358697	0.517683	0.449689
		96	0.86311	0.917406	0.297706	0.387435	0.586312	0.842987	0.740048	-0.0442374	0.332684	0.175225	0.36274	0.20692	0.338934	0.641593	0.933143	0.343002	0.629426	0.182714	0.347128	0.311137	0.69313	0.278597	0.0318529	-0.115925	0.554762	0.491485	0.70983	0.560335	-0.0442374	0.474974	0.690414	0.156158	0.293011	0.674266	0.214058	0.0320376	0.0645286	0.614948	-0.0708191	0.0982214	0.510013	0.0350041	0.548923	0.392587	0.338121	0.49975	0.390038
		97	0.850472	0.903782	0.190814	0.421816	0.555034	0.792853	0.666764	0.0435252	0.2897	0.235535	0.330991	0.11309	0.34412	0.60433	0.866309	0.209389	0.620292	0.127848	0.315621	0.217805	0.648591	0.316505	0.158457	-0.0765466	0.491638	0.440314	0.721114	0.57104	0.0435252	0.460798	0.705953	0.182588	0.206998	0.695627	0.234655	0.0483552	0.0657974	0.59444	0.0144375	0.0922291	0.445619	0.0489388	0.522348	0.377672	0.349702	0.427863	0.269806
		98	0.817642	0.792415	0.084782	0.407015	0.564369	0.628063	0.588194	0.144972	0.193842	0.212909	0.276985	0.0315089	0.446853	0.564093	0.81309	0.145546	0.638498	0.083101	0.251089	0.173741	0.584737	0.292588	0.298297	-0.011394	0.428004	0.416294	0.627878	0.574628	0.144972	0.419419	0.749717	0.214313	0.131114	0.699479	0.319443	0.0727804	0.123608	0.546806	0.167745	0.132169	0.330946	0.0584793	0.464374	0.388382	0.357357	0.327526	0.165588
		99	0.799136	0.570179	-0.00325614	0.321845	0.569843	0.714733	0.507066	0.240307	0.124705	0.121804	0.217573	0.0434645	0.510837	0.577759	0.816932	0.176851	0.680502	0.0585214	0.186471	0.219556	0.527402	0.245733	0.419236	0.0667039	0.354693	0.419594	0.471004	0.639548	0.240307	0.339507	0.807523	0.207909	0.0967682	0.688929	0.408679	0.11238	0.198023	0.491132	0.307468	0.207267	0.238017	0.0833718	0.297089	0.419018	0.386332	0.270952	0.126591
		100	0.671341	0.512551	-0.0535415	0.270773	0.580877	0.760192	0.423207	0.315177	0.147076	0.0483356	0.164821	0.150099	0.565251	0.611345	0.873178	0.287362	0.727602	0.0570796	0.13897	0.341504	0.506753	0.14315	0.500662	0.185264	0.258989	0.446312	0.363449	0.689255	0.315177	0.226408	0.81452	0.171007	0.120799	0.679059	0.341587	0.171319	0.267102	0.453883	0.375519	0.294166	0.228488	0.193075	0.158652	0.456319	0.396491	0.253963	0.100409
[truncated: 21 more columns]

## Sheet: Shoulder　moment
		Group	Highly-skilled	Highly-skilled	Highly-skilled	Highly-skilled	Highly-skilled	Highly-skilled	Highly-skilled	Highly-skilled	Highly-skilled	Highly-skilled	Highly-skilled	Highly-skilled	Highly-skilled	Highly-skilled	Highly-skilled	Highly-skilled	Highly-skilled	Highly-skilled	Highly-skilled	Highly-skilled	Highly-skilled	Highly-skilled	Highly-skilled	Highly-skilled	Highly-skilled	Highly-skilled	Highly-skilled	Highly-skilled	Highly-skilled	Less-skilled	Less-skilled	Less-skilled	Less-skilled	Less-skilled	Less-skilled	Less-skilled	Less-skilled	Less-skilled	Less-skilled	Less-skilled	Less-skilled	Less-skilled	Less-skilled	Less-skilled	Less-skilled	Less-skilled	Less-skilled
		Time(%)	Sub.1	Sub.2	Sub.3	Sub.4	Sub.5	Sub.6	Sub.7	Sub.8	Sub.9	Sub.10	Sub.11	Sub.12	Sub.13	Sub.14	Sub.15	Sub.16	Sub.17	Sub.18	Sub.19	Sub.20	Sub.21	Sub.22	Sub.23	Sub.24	Sub.25	Sub.26	Sub.27	Sub.28	Sub.29	Sub.30	Sub.31	Sub.32	Sub.33	Sub.34	Sub.35	Sub.36	Sub.37	Sub.38	Sub.39	Sub.40	Sub.41	Sub.42	Sub.43	Sub.44	Sub.45	Sub.46	Sub.47
		0	-0.153567	-1.80565	-1.01762	-0.622674	-1.11076	-1.01228	-1.75388	-1.19023	-1.46049	-1.15299	-1.72861	-1.41853	-1.23792	-1.52656	-1.4398	-1.49944	-0.965802	-1.78171	-1.79801	-1.91523	-0.927406	-1.72476	-0.997127	-1.37416	-1.62716	-0.617655	-1.31592	-1.51835	-1.19023	-1.65326	-2.06421	-1.6986	-1.01797	-1.5734	-1.5224	-1.66365	-1.90726	-1.95755	-1.67482	-1.49135	-0.475327	-1.9957	-1.44949	-2.0813	-2.35435	-2.32002	-1.76568
		1	-0.192053	-1.84746	-1.0524	-0.740341	-1.10307	-0.980862	-1.75456	-1.19274	-1.47308	-1.10986	-1.73415	-1.44391	-1.2005	-1.54413	-1.48887	-1.49566	-0.958327	-1.75042	-1.74696	-1.92226	-0.973203	-1.82769	-1.05071	-1.40856	-1.69722	-0.642007	-1.3731	-1.52546	-1.19274	-1.66352	-2.09739	-1.67326	-1.07323	-1.54113	-1.54272	-1.67535	-2.00979	-1.94725	-1.64754	-1.50125	-0.552673	-1.98137	-1.503	-2.11975	-2.32618	-2.31781	-1.76635
		2	-0.233372	-1.79141	-1.10305	-0.97487	-1.16463	-1.0704	-1.75977	-1.19558	-1.4614	-1.1337	-1.74195	-1.49532	-1.1263	-1.60259	-1.50823	-1.48973	-0.972278	-1.72217	-1.71681	-1.91183	-0.956871	-1.88589	-1.13646	-1.43872	-1.77606	-0.673898	-1.42753	-1.5399	-1.19558	-1.66075	-2.1066	-1.74127	-1.15832	-1.56697	-1.51316	-1.70636	-2.12636	-1.97108	-1.59445	-1.50739	-0.645383	-2.00282	-1.48176	-2.16236	-2.30123	-2.26996	-1.77129
		3	-0.306665	-1.72784	-1.14777	-1.10847	-1.25632	-1.26327	-1.77063	-1.19313	-1.44792	-1.20032	-1.75374	-1.55441	-1.09975	-1.66053	-1.55043	-1.48772	-1.01126	-1.71095	-1.72147	-1.85986	-0.971385	-1.83473	-1.22364	-1.48753	-1.80167	-0.705486	-1.45166	-1.63964	-1.19313	-1.64758	-2.0328	-1.82272	-1.24185	-1.62527	-1.52477	-1.7342	-2.17686	-2.04642	-1.57638	-1.50842	-0.72209	-2.07853	-1.59445	-2.16338	-2.24512	-2.24546	-1.7793
		4	-0.422418	-1.86785	-1.18886	-1.15183	-1.19292	-1.28203	-1.78957	-1.18448	-1.46092	-1.19699	-1.77265	-1.6073	-1.14501	-1.75471	-1.52491	-1.48168	-1.05508	-1.71368	-1.73382	-1.83574	-1.04775	-1.90727	-1.29942	-1.53758	-1.78427	-0.753972	-1.47696	-1.65773	-1.18448	-1.65366	-1.96991	-1.82787	-1.31632	-1.61523	-1.56983	-1.74632	-2.15197	-2.151	-1.60729	-1.51785	-0.786984	-2.07018	-1.72853	-2.1273	-2.2104	-2.18885	-1.79625
		5	-0.516577	-1.891	-1.22673	-1.19155	-1.14658	-1.23132	-1.81309	-1.17014	-1.47388	-1.18896	-1.79029	-1.65351	-1.14947	-1.79884	-1.51405	-1.4851	-1.08277	-1.7257	-1.7319	-1.86067	-1.0836	-2.07441	-1.34302	-1.55439	-1.73301	-0.815251	-1.50064	-1.65682	-1.17014	-1.68198	-1.96472	-1.74185	-1.37234	-1.54525	-1.6508	-1.76296	-2.05834	-2.23462	-1.69016	-1.55198	-0.8622	-2.08965	-1.77472	-2.09027	-2.28186	-2.1478	-1.8408
		6	-0.594116	-1.88006	-1.26954	-1.17044	-1.15618	-1.2021	-1.84025	-1.15285	-1.46439	-1.23558	-1.79523	-1.67672	-1.19825	-1.86044	-1.49039	-1.52454	-1.0917	-1.74277	-1.71171	-1.89736	-1.13334	-2.17466	-1.34192	-1.55197	-1.66816	-0.885451	-1.55862	-1.73701	-1.15285	-1.71493	-2.03726	-1.70316	-1.41063	-1.5318	-1.64292	-1.79884	-1.96454	-2.26419	-1.78187	-1.60171	-0.915896	-2.10586	-1.78215	-2.08564	-2.3621	-2.17184	-1.86332
		7	-0.655576	-1.9567	-1.31336	-1.10165	-1.23155	-1.29404	-1.86761	-1.1409	-1.46644	-1.29955	-1.78935	-1.68405	-1.19482	-1.87165	-1.4734	-1.5616	-1.09013	-1.75313	-1.69938	-1.9101	-1.19149	-2.17751	-1.31666	-1.54117	-1.62141	-0.96987	-1.61962	-1.59138	-1.1409	-1.74881	-2.10927	-1.78142	-1.43225	-1.61421	-1.58772	-1.83189	-1.91899	-2.23945	-1.79886	-1.63538	-0.953192	-2.04625	-1.74977	-2.12484	-2.32319	-2.14536	-1.81858
		8	-0.772546	-1.94936	-1.34454	-1.11949	-1.32338	-1.43597	-1.87042	-1.14468	-1.4761	-1.32401	-1.78778	-1.69888	-1.23574	-1.89095	-1.44163	-1.58018	-1.09315	-1.75007	-1.65163	-1.93466	-1.20423	-2.17736	-1.33425	-1.52327	-1.62321	-1.07768	-1.66827	-1.49214	-1.14468	-1.77783	-2.1115	-1.91363	-1.45364	-1.71342	-1.57863	-1.84529	-1.90056	-2.17976	-1.75079	-1.64003	-1.01062	-2.06551	-1.7082	-2.17962	-2.2668	-2.07904	-1.7771
		9	-0.854658	-1.95263	-1.35474	-1.183	-1.34214	-1.57205	-1.82963	-1.16452	-1.4789	-1.2483	-1.78435	-1.72633	-1.33743	-1.81332	-1.38013	-1.5951	-1.11188	-1.73551	-1.52999	-1.94879	-1.24065	-2.11749	-1.39108	-1.52673	-1.66781	-1.21006	-1.69801	-1.70795	-1.16452	-1.78035	-2.10851	-1.93499	-1.48007	-1.75805	-1.58425	-1.85876	-1.90681	-2.10449	-1.73595	-1.62687	-1.06857	-2.0305	-1.75857	-2.19763	-2.28565	-2.07312	-1.82149
		10	-0.998243	-1.94484	-1.35176	-1.22067	-1.28791	-1.61251	-1.76245	-1.1933	-1.52929	-1.17913	-1.76255	-1.74634	-1.28938	-1.7419	-1.34593	-1.60155	-1.14579	-1.71913	-1.43985	-1.9255	-1.28592	-2.12985	-1.43887	-1.57484	-1.70955	-1.34784	-1.71313	-1.73303	-1.1933	-1.76437	-2.09384	-1.83618	-1.52563	-1.7389	-1.55961	-1.87624	-1.93863	-2.04751	-1.77358	-1.60865	-1.12037	-2.03023	-1.80756	-2.15398	-2.3274	-2.11615	-1.89418
		11	-1.12719	-1.91514	-1.35037	-1.28395	-1.20672	-1.59179	-1.71576	-1.22079	-1.56111	-1.20631	-1.74248	-1.74739	-1.33341	-1.69578	-1.43852	-1.62516	-1.17655	-1.70889	-1.48998	-1.89217	-1.28633	-2.01828	-1.45202	-1.63825	-1.73374	-1.47517	-1.70109	-1.80075	-1.22079	-1.74895	-2.03586	-1.78477	-1.57842	-1.72601	-1.51395	-1.88138	-1.99362	-2.04939	-1.81875	-1.59537	-1.1877	-2.15457	-1.87965	-2.07472	-2.34828	-2.17249	-1.91766
		12	-1.17623	-1.74763	-1.36294	-1.24081	-1.27614	-1.44743	-1.7036	-1.24724	-1.55124	-1.26453	-1.75377	-1.73011	-1.30849	-1.70335	-1.48325	-1.64909	-1.18092	-1.70791	-1.70116	-1.87163	-1.29078	-1.95113	-1.43183	-1.6722	-1.76452	-1.58214	-1.67353	-1.82654	-1.24724	-1.74199	-2.06652	-1.81329	-1.59313	-1.74112	-1.50543	-1.87108	-2.05167	-2.12841	-1.82716	-1.59221	-1.26152	-2.16369	-1.92205	-2.00361	-2.36968	-2.18737	-1.90782
		13	-1.25037	-1.66698	-1.39194	-1.28625	-1.23675	-1.39359	-1.7215	-1.2726	-1.49248	-1.29777	-1.78724	-1.73041	-1.30271	-1.74757	-1.38369	-1.6325	-1.15887	-1.71816	-1.84002	-1.86966	-1.33336	-2.03357	-1.40203	-1.69711	-1.80683	-1.66585	-1.69785	-1.87433	-1.2726	-1.745	-2.08112	-1.84034	-1.57169	-1.76764	-1.48924	-1.85958	-2.08828	-2.24021	-1.79357	-1.59799	-1.32594	-2.02737	-1.90421	-1.96479	-2.40424	-2.14426	-1.89355
		14	-1.4407	-2.02341	-1.42657	-1.31039	-1.12553	-1.42233	-1.75392	-1.29892	-1.40926	-1.29692	-1.80378	-1.74981	-1.30984	-1.77151	-1.34017	-1.5833	-1.12064	-1.73903	-1.69501	-1.90123	-1.35747	-2.04657	-1.39261	-1.71394	-1.85186	-1.72693	-1.79074	-1.73201	-1.29892	-1.75432	-2.10892	-1.85034	-1.57543	-1.78539	-1.47799	-1.85806	-2.07971	-2.31762	-1.75348	-1.61169	-1.34241	-2.05539	-1.97909	-1.96566	-2.41665	-2.10882	-1.90212
		15	-1.50185	-1.78293	-1.45416	-1.33139	-1.0469	-1.33756	-1.78406	-1.32223	-1.39396	-1.30738	-1.79314	-1.7824	-1.28554	-1.74546	-1.44767	-1.58848	-1.08899	-1.7626	-1.42264	-1.92242	-1.31588	-2.00028	-1.41641	-1.67855	-1.89225	-1.78098	-1.86794	-1.63705	-1.32223	-1.76272	-2.10405	-1.82702	-1.58413	-1.75158	-1.52662	-1.86534	-2.05928	-2.31448	-1.74098	-1.63605	-1.31435	-2.21193	-2.09018	-1.9821	-2.40255	-2.06108	-1.91464
		16	-1.52898	-1.92814	-1.47156	-1.34404	-1.01229	-1.31249	-1.79149	-1.34198	-1.41476	-1.36246	-1.78678	-1.81531	-1.36773	-1.69475	-1.5872	-1.65801	-1.08623	-1.77582	-1.29061	-1.90756	-1.35507	-1.9916	-1.46948	-1.638	-1.91558	-1.83808	-1.89877	-1.61834	-1.34198	-1.78	-2.06596	-1.80403	-1.57275	-1.69694	-1.56654	-1.87271	-2.06636	-2.25783	-1.73891	-1.66204	-1.29872	-2.21726	-1.97557	-1.98416	-2.38949	-2.00562	-1.89393
		17	-1.61238	-1.92115	-1.47659	-1.31019	-1.00183	-1.27526	-1.77893	-1.35425	-1.43828	-1.40737	-1.79304	-1.81823	-1.35768	-1.67491	-1.45426	-1.70334	-1.10968	-1.7823	-1.34448	-1.87875	-1.37843	-1.97921	-1.54508	-1.65353	-1.91857	-1.89983	-1.90227	-1.69131	-1.35425	-1.77772	-2.02558	-1.79392	-1.58005	-1.65773	-1.58192	-1.88512	-2.09968	-2.1866	-1.74471	-1.66817	-1.31315	-2.19219	-1.97837	-1.95554	-2.34894	-1.97028	-1.85965
		18	-1.68591	-1.72525	-1.46348	-1.30353	-1.01138	-1.25444	-1.76468	-1.34779	-1.44979	-1.36394	-1.79394	-1.80722	-1.26703	-1.66472	-1.33678	-1.65406	-1.14048	-1.78535	-1.39347	-1.84879	-1.39437	-1.94342	-1.61805	-1.66816	-1.91077	-1.96522	-1.9066	-1.64638	-1.34779	-1.75717	-1.97347	-1.78016	-1.61099	-1.63496	-1.61641	-1.89793	-2.12244	-2.13276	-1.74603	-1.65051	-1.35552	-2.16016	-1.95025	-1.92199	-2.29776	-1.93546	-1.86775
		19	-1.5983	-1.50897	-1.43135	-1.29586	-1.09513	-1.41216	-1.75939	-1.32348	-1.43439	-1.33297	-1.78731	-1.80435	-1.25742	-1.66093	-1.39461	-1.56153	-1.16505	-1.77933	-1.32279	-1.82751	-1.38871	-1.98038	-1.66824	-1.63366	-1.92385	-2.0274	-1.92376	-1.71222	-1.32348	-1.73814	-1.95173	-1.76296	-1.6276	-1.63228	-1.60688	-1.89143	-2.14312	-2.11879	-1.7234	-1.62911	-1.41627	-2.13622	-1.97114	-1.90654	-2.29537	-1.94302	-1.90142
		20	-1.5359	-1.50956	-1.39977	-1.27263	-1.23399	-1.58477	-1.76234	-1.29184	-1.43315	-1.33842	-1.78207	-1.80941	-1.28186	-1.63019	-1.54111	-1.51167	-1.16945	-1.76603	-1.18574	-1.78001	-1.37341	-1.99471	-1.69235	-1.56854	-1.9577	-2.0842	-1.93902	-1.60862	-1.29184	-1.72583	-1.90175	-1.76373	-1.63442	-1.65383	-1.64623	-1.86624	-2.17237	-2.15865	-1.70628	-1.62745	-1.45566	-2.14461	-2.14935	-1.88992	-2.35962	-1.99598	-1.90032
		21	-1.77384	-1.67803	-1.39549	-1.21507	-1.24594	-1.61462	-1.76421	-1.27044	-1.45461	-1.33297	-1.78086	-1.80744	-1.2961	-1.59556	-1.52474	-1.5137	-1.15653	-1.75814	-1.15041	-1.72879	-1.40328	-2.00832	-1.69251	-1.54202	-1.98393	-2.13273	-1.95328	-1.66342	-1.27044	-1.71159	-1.8968	-1.72831	-1.65524	-1.70938	-1.70151	-1.83584	-2.16509	-2.24443	-1.71049	-1.64843	-1.47025	-2.22113	-2.01354	-1.87362	-2.41943	-2.01557	-1.85538
		22	-1.81404	-1.74807	-1.41866	-1.20016	-1.08175	-1.57248	-1.75951	-1.2726	-1.4451	-1.33766	-1.78303	-1.79052	-1.39509	-1.53483	-1.44013	-1.48597	-1.14639	-1.75597	-1.31984	-1.67489	-1.44642	-1.88591	-1.68143	-1.61335	-2.006	-2.17763	-1.96389	-1.81822	-1.2726	-1.69825	-1.95494	-1.64395	-1.67998	-1.75684	-1.63838	-1.81734	-2.09948	-2.33869	-1.71228	-1.6756	-1.46417	-2.20351	-1.73789	-1.87653	-2.4266	-1.99185	-1.81557
		23	-1.65813	-1.62765	-1.41938	-1.19402	-0.95301	-1.40145	-1.75117	-1.28896	-1.43766	-1.36949	-1.79238	-1.78275	-1.32583	-1.54075	-1.43397	-1.3927	-1.14569	-1.75294	-1.51049	-1.62476	-1.42371	-1.88056	-1.67462	-1.72385	-2.02597	-2.23288	-1.96807	-1.65846	-1.28896	-1.6942	-1.95958	-1.59379	-1.70612	-1.71337	-1.59302	-1.7991	-2.04202	-2.38973	-1.722	-1.68264	-1.43525	-2.07822	-1.78877	-1.89411	-2.40316	-2.03944	-1.82179
		24	-1.5611	-1.56959	-1.38178	-1.18995	-1.01754	-1.21988	-1.74769	-1.2991	-1.4913	-1.39194	-1.80925	-1.77059	-1.22957	-1.70206	-1.48312	-1.32533	-1.15812	-1.74066	-1.46546	-1.60105	-1.38961	-1.88951	-1.66894	-1.78408	-2.03772	-2.30434	-1.9427	-1.43135	-1.2991	-1.68895	-1.89882	-1.62629	-1.73707	-1.65186	-1.63053	-1.77299	-2.02865	-2.36734	-1.75855	-1.66177	-1.40079	-2.06551	-1.85895	-1.90432	-2.38105	-2.12006	-1.87132
		25	-1.76373	-1.66864	-1.34293	-1.23343	-1.04256	-1.18071	-1.74913	-1.29209	-1.5245	-1.38012	-1.82187	-1.74396	-1.17154	-1.8281	-1.40475	-1.34728	-1.18019	-1.71979	-1.31687	-1.59739	-1.38675	-1.85309	-1.64038	-1.76799	-2.05722	-2.37729	-1.86986	-1.45669	-1.29209	-1.67336	-1.84059	-1.66421	-1.75294	-1.67522	-1.6233	-1.75483	-2.0005	-2.27737	-1.8003	-1.62603	-1.3841	-2.16135	-1.55688	-1.89331	-2.366	-2.09885	-1.88746
		26	-1.8968	-1.46431	-1.32943	-1.25723	-1.0355	-1.29782	-1.75944	-1.28174	-1.44011	-1.32436	-1.82016	-1.72753	-1.15152	-1.83913	-1.26878	-1.39605	-1.19914	-1.7018	-1.29098	-1.56544	-1.37991	-1.92218	-1.57986	-1.69872	-2.09914	-2.4415	-1.78979	-1.50481	-1.28174	-1.65328	-1.82596	-1.67047	-1.73851	-1.7193	-1.5708	-1.75926	-1.96903	-2.17323	-1.81218	-1.58913	-1.40209	-2.19506	-1.41451	-1.86543	-2.36065	-2.02163	-1.81297
		27	-1.85112	-1.27548	-1.34048	-1.27894	-0.978753	-1.48781	-1.78444	-1.29076	-1.32997	-1.26814	-1.80559	-1.73059	-1.17479	-1.8082	-1.30516	-1.42917	-1.20453	-1.68436	-1.34903	-1.50935	-1.3563	-1.90936	-1.50746	-1.62015	-2.14755	-2.4906	-1.72216	-1.53659	-1.29076	-1.63258	-1.80697	-1.67201	-1.71585	-1.69623	-1.4995	-1.7999	-1.99457	-2.11831	-1.81687	-1.55768	-1.44263	-2.16344	-1.54256	-1.84215	-2.36025	-2.01003	-1.70444
		28	-1.86642	-1.53016	-1.35624	-1.23452	-0.964581	-1.54111	-1.82451	-1.326	-1.32196	-1.26149	-1.77707	-1.7485	-1.18203	-1.80315	-1.45206	-1.42032	-1.19962	-1.66708	-1.34608	-1.4997	-1.30846	-1.93063	-1.45675	-1.56563	-2.18834	-2.5273	-1.65366	-1.50956	-1.326	-1.61805	-1.78421	-1.69803	-1.7082	-1.59119	-1.49322	-1.86743	-2.05869	-2.13623	-1.82746	-1.52865	-1.45047	-2.15966	-1.59973	-1.84838	-2.34421	-2.04076	-1.62035
		29	-1.80151	-1.3721	-1.35115	-1.17703	-0.986173	-1.5627	-1.87092	-1.36584	-1.35012	-1.2768	-1.74669	-1.751	-1.1827	-1.81053	-1.4779	-1.38567	-1.19484	-1.6438	-1.30584	-1.53485	-1.28085	-1.7899	-1.46181	-1.56523	-2.22682	-2.55302	-1.61285	-1.49379	-1.36584	-1.6115	-1.76661	-1.70458	-1.7141	-1.51769	-1.60026	-1.92178	-2.0967	-2.22001	-1.83113	-1.50325	-1.41954	-2.2152	-1.57608	-1.88501	-2.31339	-2.03231	-1.58291
		30	-1.88419	-1.15398	-1.33665	-1.19647	-0.951968	-1.57179	-1.91445	-1.38331	-1.34041	-1.2737	-1.7252	-1.74236	-1.24517	-1.80993	-1.39468	-1.37663	-1.19607	-1.6168	-1.28145	-1.5481	-1.26682	-1.72198	-1.49822	-1.61935	-2.23223	-2.57433	-1.66659	-1.49254	-1.38331	-1.61087	-1.77775	-1.68864	-1.71327	-1.51672	-1.50737	-1.93064	-2.09198	-2.32721	-1.83604	-1.49885	-1.37531	-2.26585	-1.61096	-1.93415	-2.27382	-1.99493	-1.58893
		31	-2.00087	-1.06428	-1.32348	-1.15924	-0.880865	-1.48408	-1.9355	-1.36752	-1.30178	-1.28655	-1.71531	-1.73061	-1.17447	-1.81287	-1.38015	-1.39664	-1.20939	-1.59158	-1.2083	-1.53868	-1.24105	-1.73228	-1.51601	-1.68505	-2.17066	-2.59274	-1.81512	-1.30711	-1.36752	-1.60694	-1.77234	-1.69985	-1.69424	-1.5356	-1.34231	-1.89047	-2.07608	-2.39976	-1.84406	-1.52976	-1.34313	-2.18726	-1.65493	-1.97744	-2.24177	-2.01447	-1.60055
		32	-2.01849	-1.05763	-1.3078	-1.24077	-0.861799	-1.34767	-1.93716	-1.32818	-1.27689	-1.31703	-1.71676	-1.70526	-1.15128	-1.76421	-1.39996	-1.39303	-1.23257	-1.58116	-1.09228	-1.51972	-1.20165	-1.80218	-1.50253	-1.67952	-2.07094	-2.60236	-1.95297	-1.26669	-1.32818	-1.60367	-1.73356	-1.73284	-1.66729	-1.5357	-1.25753	-1.82611	-2.0627	-2.41749	-1.8623	-1.57904	-1.33951	-2.16232	-1.67734	-1.99334	-2.2324	-2.0508	-1.57173
		33	-1.87177	-1.44307	-1.28276	-1.158	-0.843808	-1.26007	-1.93069	-1.28914	-1.26041	-1.32387	-1.72845	-1.67085	-1.04013	-1.76033	-1.36274	-1.36523	-1.25256	-1.58194	-1.00126	-1.52711	-1.21258	-1.83432	-1.46899	-1.61943	-1.97976	-2.60379	-1.90852	-1.22152	-1.28914	-1.5989	-1.7133	-1.76675	-1.6444	-1.5469	-1.16422	-1.78874	-2.08183	-2.39145	-1.86776	-1.6151	-1.34834	-2.27037	-1.76313	-1.98914	-2.23932	-2.0362	-1.53408
		34	-1.87426	-1.5628	-1.25	-1.07728	-0.836032	-1.14814	-1.92449	-1.26668	-1.23636	-1.30631	-1.73642	-1.64638	-0.940485	-1.74024	-1.24146	-1.405	-1.25974	-1.58569	-0.964741	-1.55351	-1.25484	-1.79451	-1.43631	-1.55709	-1.94917	-2.60187	-1.74337	-1.31458	-1.26668	-1.59346	-1.72436	-1.78761	-1.63428	-1.59321	-1.08125	-1.78915	-2.11617	-2.3384	-1.83839	-1.62013	-1.36025	-2.32695	-1.89297	-1.99872	-2.24494	-1.98829	-1.56966
		35	-1.97713	-1.34429	-1.22305	-0.986044	-0.821115	-1.13462	-1.92093	-1.26428	-1.19587	-1.30544	-1.73554	-1.65253	-0.887399	-1.749	-1.20723	-1.47122	-1.25497	-1.57314	-0.952818	-1.58517	-1.26239	-1.79566	-1.40348	-1.5394	-1.99639	-2.60884	-1.6085	-1.2728	-1.26428	-1.59572	-1.71225	-1.80148	-1.616	-1.64513	-1.17808	-1.80549	-2.1294	-2.27942	-1.79427	-1.59682	-1.39834	-2.21907	-1.79543	-2.0284	-2.20758	-1.94341	-1.65694
		36	-2.05914	-1.23462	-1.20539	-1.05148	-0.814231	-1.17194	-1.92317	-1.27565	-1.14279	-1.31955	-1.72705	-1.67627	-0.990084	-1.78799	-1.30978	-1.44663	-1.24405	-1.55541	-0.966825	-1.61461	-1.26178	-1.76582	-1.36938	-1.5831	-2.11186	-2.62537	-1.46601	-1.33004	-1.27565	-1.61247	-1.56495	-1.80578	-1.57113	-1.68863	-1.27693	-1.82278	-2.13273	-2.22992	-1.75135	-1.56828	-1.4204	-2.09906	-1.71648	-2.06178	-2.16209	-1.88422	-1.6731
		37	-1.84683	-1.05424	-1.19939	-1.00048	-0.883333	-1.2654	-1.92562	-1.29027	-1.11313	-1.29967	-1.71268	-1.67751	-1.11071	-1.79795	-1.43108	-1.39229	-1.23296	-1.54623	-1.04553	-1.62224	-1.19736	-1.74847	-1.35425	-1.64036	-2.24166	-2.6401	-1.39465	-1.2916	-1.29027	-1.64443	-1.43055	-1.77052	-1.52715	-1.68106	-1.23365	-1.82781	-2.13117	-2.20012	-1.72966	-1.55226	-1.35618	-2.20359	-1.90149	-2.09101	-2.13346	-1.81542	-1.59978
		38	-1.71035	-0.934941	-1.21979	-0.956505	-0.809435	-1.36978	-1.92048	-1.29928	-1.11439	-1.22784	-1.70043	-1.66338	-1.12743	-1.65898	-1.35023	-1.47176	-1.23536	-1.54264	-1.11232	-1.5537	-1.10217	-1.75751	-1.36145	-1.66989	-2.32874	-2.6412	-1.34887	-1.41519	-1.29928	-1.68084	-1.39752	-1.71609	-1.50842	-1.63545	-1.18922	-1.82386	-2.11311	-2.19957	-1.72526	-1.55187	-1.22972	-2.40663	-1.98287	-2.10603	-2.09683	-1.80009	-1.5001
		39	-1.74679	-0.915272	-1.25647	-0.927981	-0.792266	-1.42504	-1.89176	-1.29379	-1.07578	-1.21896	-1.69382	-1.66394	-1.07583	-1.51155	-1.28135	-1.56258	-1.25081	-1.52729	-1.11979	-1.45769	-1.0679	-1.72546	-1.36007	-1.66188	-2.33963	-2.62391	-1.26066	-1.39999	-1.29379	-1.69262	-1.38624	-1.67955	-1.51555	-1.5994	-1.17637	-1.81286	-2.08595	-2.23346	-1.71047	-1.55402	-1.1386	-2.40402	-1.87394	-2.09461	-2.04664	-1.81549	-1.43051
		40	-1.85952	-0.887447	-1.27408	-0.928889	-0.788969	-1.34269	-1.83063	-1.2664	-1.0225	-1.2643	-1.69527	-1.67325	-0.998756	-1.40929	-1.28121	-1.56454	-1.26851	-1.49788	-1.11904	-1.42878	-1.04957	-1.78525	-1.32856	-1.62991	-2.2925	-2.59049	-1.16317	-1.2777	-1.2664	-1.67073	-1.35047	-1.6553	-1.5453	-1.6171	-1.18194	-1.7868	-2.07638	-2.29179	-1.6546	-1.55417	-1.16336	-2.34278	-1.79719	-2.06617	-1.99627	-1.82692	-1.38997
		41	-1.83737	-0.815881	-1.25133	-1.00122	-0.732734	-1.29454	-1.76536	-1.22245	-0.98291	-1.26587	-1.71657	-1.66988	-0.876589	-1.35976	-1.33237	-1.53388	-1.27262	-1.45258	-1.12863	-1.42452	-1.00314	-1.83027	-1.26873	-1.61506	-2.22856	-2.54709	-1.1947	-1.16528	-1.22245	-1.62952	-1.30695	-1.63647	-1.58102	-1.67122	-1.16496	-1.74718	-2.11247	-2.34183	-1.59318	-1.55098	-1.25867	-2.42405	-1.74269	-2.04182	-1.98758	-1.8133	-1.38969
		42	-1.66182	-0.748363	-1.20069	-1.03006	-0.805837	-1.24426	-1.72104	-1.17746	-0.933213	-1.26398	-1.72987	-1.64041	-0.792129	-1.40645	-1.31761	-1.56082	-1.25977	-1.42058	-1.10053	-1.40359	-0.960384	-1.75436	-1.20696	-1.63203	-2.18348	-2.49225	-1.42243	-1.08671	-1.17746	-1.61263	-1.32654	-1.6183	-1.57761	-1.72843	-1.12723	-1.70199	-2.16325	-2.36333	-1.55136	-1.54844	-1.30146	-2.46033	-1.81474	-2.0331	-2.02783	-1.81629	-1.41651
		43	-1.85289	-0.664666	-1.15023	-1.03969	-0.809838	-1.16565	-1.70629	-1.15149	-0.959642	-1.23171	-1.70877	-1.59382	-0.755667	-1.50912	-1.27683	-1.60963	-1.23641	-1.41757	-1.05128	-1.40915	-0.927092	-1.6283	-1.17002	-1.68525	-2.17102	-2.42233	-1.59001	-1.13078	-1.15149	-1.63296	-1.37961	-1.60718	-1.52516	-1.77468	-1.13627	-1.65823	-2.15307	-2.35342	-1.52655	-1.5488	-1.2813	-2.39528	-1.85526	-2.03669	-2.06332	-1.81846	-1.46773
		44	-2.03487	-1.0087	-1.13525	-0.902823	-0.753152	-1.17612	-1.71128	-1.15097	-1.10701	-1.20314	-1.68001	-1.57574	-0.718059	-1.50238	-1.28624	-1.6491	-1.20941	-1.42726	-1.03498	-1.43004	-0.985531	-1.65429	-1.16634	-1.75854	-2.17677	-2.33823	-1.42567	-1.1615	-1.15097	-1.66559	-1.44397	-1.57388	-1.46816	-1.81485	-1.16469	-1.62132	-2.10158	-2.31807	-1.53143	-1.56817	-1.27028	-2.36298	-1.75034	-2.03929	-2.06872	-1.77033	-1.52579
		45	-1.88134	-1.28353	-1.16507	-0.781471	-0.734719	-1.13026	-1.71719	-1.17136	-1.14194	-1.23859	-1.66548	-1.55954	-0.694588	-1.40246	-1.23757	-1.6673	-1.18098	-1.43314	-1.03649	-1.33348	-1.04101	-1.54077	-1.18956	-1.78847	-2.17954	-2.25587	-1.10691	-1.1049	-1.17136	-1.67288	-1.49553	-1.50028	-1.44348	-1.84317	-1.1958	-1.61817	-2.06341	-2.26971	-1.55937	-1.5969	-1.29717	-2.41894	-1.74152	-2.03625	-2.07915	-1.69156	-1.58462
		46	-1.67648	-1.09331	-1.20721	-0.765085	-0.663665	-1.12157	-1.70556	-1.1912	-1.07196	-1.27289	-1.65851	-1.50794	-0.717164	-1.36195	-1.18597	-1.61436	-1.15831	-1.43349	-1.03165	-1.24399	-0.989314	-1.6067	-1.21648	-1.68759	-2.16764	-2.19077	-0.789474	-1.09975	-1.1912	-1.64665	-1.50811	-1.4231	-1.43075	-1.84859	-1.18845	-1.64181	-2.01974	-2.22693	-1.57583	-1.61858	-1.26561	-2.33755	-1.80836	-2.03543	-2.09048	-1.63965	-1.61718
		47	-1.70596	-0.855735	-1.24454	-0.778081	-0.60557	-1.13259	-1.6684	-1.19216	-1.05095	-1.21593	-1.65684	-1.45027	-0.70853	-1.4584	-1.18058	-1.51843	-1.14802	-1.42843	-1.02064	-1.24691	-0.96316	-1.74638	-1.23459	-1.5386	-2.1483	-2.14107	-0.500741	-1.08234	-1.19216	-1.59856	-1.422	-1.40262	-1.40928	-1.80618	-1.18053	-1.65291	-2.00696	-2.20846	-1.59653	-1.62571	-1.17887	-2.21156	-1.8157	-2.01683	-2.10017	-1.61334	-1.58886
		48	-1.87645	-0.82124	-1.26543	-0.729524	-0.646009	-1.128	-1.62271	-1.17272	-1.05251	-1.12665	-1.65652	-1.42316	-0.737974	-1.42358	-1.17462	-1.46913	-1.14979	-1.40305	-0.976595	-1.20731	-0.961667	-1.5417	-1.2332	-1.43768	-2.16128	-2.10855	-0.263891	-1.13958	-1.17272	-1.54421	-1.35321	-1.42037	-1.36117	-1.73711	-1.2214	-1.63293	-2.03181	-2.22486	-1.63106	-1.61921	-1.08354	-2.08357	-1.75149	-1.96788	-2.13217	-1.55725	-1.51452
		49	-1.77863	-0.645345	-1.26179	-0.759252	-0.855913	-1.07579	-1.58814	-1.14007	-1.02991	-1.10816	-1.64779	-1.41474	-0.868978	-1.38658	-1.08078	-1.44686	-1.15572	-1.34772	-0.906063	-1.12518	-0.983945	-1.52834	-1.20543	-1.38764	-2.19624	-2.08513	-0.212787	-1.15493	-1.14007	-1.49606	-1.35471	-1.40885	-1.28034	-1.7336	-1.22662	-1.59049	-2.07166	-2.26266	-1.64312	-1.60419	-1.02309	-2.09846	-1.69598	-1.90975	-2.16753	-1.51772	-1.48009
		50	-1.5377	-0.549489	-1.24057	-0.762456	-0.947992	-1.07088	-1.56464	-1.10718	-0.976384	-1.09166	-1.63393	-1.3833	-0.940109	-1.29673	-1.04009	-1.38485	-1.15929	-1.27053	-0.880147	-1.143	-0.957519	-1.54437	-1.14003	-1.38442	-2.22373	-2.05116	-0.326491	-1.07128	-1.10718	-1.49736	-1.31414	-1.36282	-1.19655	-1.81009	-1.2297	-1.54113	-2.07736	-2.29776	-1.59208	-1.58521	-1.0085	-2.07392	-1.83569	-1.86971	-2.14903	-1.58878	-1.47548
		51	-1.43504	-0.697478	-1.21046	-0.743382	-0.954075	-1.11374	-1.54676	-1.07748	-0.925778	-1.02153	-1.62376	-1.3223	-0.78909	-1.17719	-1.01352	-1.27869	-1.1579	-1.20549	-0.924352	-1.22065	-0.902756	-1.4578	-1.04502	-1.40485	-2.231	-1.99525	-0.475705	-1.05077	-1.07748	-1.55647	-1.2173	-1.33628	-1.1462	-1.88476	-1.25061	-1.46953	-2.0426	-2.30072	-1.4967	-1.57724	-1.03902	-1.96872	-1.97491	-1.85244	-2.10503	-1.70208	-1.44955
		52	-1.53544	-0.949376	-1.18577	-0.724285	-0.877007	-1.0544	-1.53079	-1.05974	-0.912617	-0.991312	-1.61552	-1.30411	-0.623304	-1.16039	-1.0007	-1.18539	-1.14287	-1.16659	-0.961071	-1.24759	-0.843856	-1.56652	-0.938053	-1.39906	-2.22408	-1.91567	-0.578408	-1.03713	-1.05974	-1.61555	-1.13574	-1.33695	-1.12	-1.83962	-1.27594	-1.372	-1.99477	-2.26188	-1.44196	-1.57895	-1.08929	-1.83262	-1.8666	-1.82654	-2.06078	-1.71832	-1.41802
		53	-1.55185	-0.814897	-1.18256	-0.688556	-0.70779	-1.0395	-1.52972	-1.04412	-0.905393	-1.081	-1.60626	-1.37339	-0.533229	-1.28238	-1.05506	-1.11966	-1.11097	-1.14629	-0.965318	-1.22452	-0.768892	-1.52942	-0.839638	-1.40338	-2.21909	-1.8192	-0.572988	-0.97455	-1.04412	-1.62104	-1.07682	-1.3202	-1.08496	-1.72754	-1.29755	-1.29346	-1.96227	-2.19575	-1.4244	-1.57728	-1.10386	-1.73284	-1.71379	-1.76878	-2.05397	-1.67818	-1.39635
		54	-1.46957	-0.525869	-1.19	-0.64963	-0.705932	-0.990418	-1.54657	-1.02448	-0.889421	-1.16708	-1.59275	-1.46366	-0.486458	-1.50369	-1.16956	-1.07125	-1.07446	-1.11863	-0.968814	-1.21086	-0.737834	-1.44876	-0.760701	-1.45061	-2.22495	-1.72397	-0.44768	-0.87013	-1.02448	-1.56751	-1.02941	-1.26056	-1.043	-1.68433	-1.29997	-1.25412	-1.95134	-2.12398	-1.42139	-1.56753	-1.04404	-1.65709	-1.73026	-1.69526	-2.07631	-1.67348	-1.36839
		55	-1.34839	-0.555567	-1.18538	-0.655921	-0.718527	-0.932675	-1.5621	-1.00153	-0.891582	-1.13961	-1.55522	-1.49043	-0.445455	-1.5709	-1.21099	-1.01665	-1.04251	-1.07514	-0.96228	-1.22966	-0.744973	-1.55272	-0.70599	-1.54261	-2.22653	-1.64596	-0.252963	-0.790922	-1.00153	-1.47394	-1.05397	-1.22196	-1.02438	-1.7314	-1.32829	-1.25029	-1.93752	-2.07904	-1.4098	-1.54272	-0.940513	-1.55096	-1.77232	-1.62091	-2.08848	-1.65484	-1.34003
		56	-1.52957	-0.767002	-1.15922	-0.616457	-0.644512	-1.00213	-1.57998	-0.975191	-0.985668	-1.08096	-1.48974	-1.45169	-0.406269	-1.49951	-1.18312	-0.936979	-1.0153	-1.04275	-0.944438	-1.24561	-0.81161	-1.60329	-0.669527	-1.61053	-2.20819	-1.59993	-0.0113117	-0.852905	-0.975191	-1.38342	-1.15474	-1.24423	-1.04864	-1.73587	-1.37989	-1.27899	-1.91002	-2.06544	-1.36885	-1.5114	-0.903971	-1.48032	-1.74368	-1.58285	-2.09249	-1.60522	-1.34875
		57	-1.75259	-0.838486	-1.13357	-0.583018	-0.653011	-0.972494	-1.60063	-0.955566	-1.09231	-1.07591	-1.42101	-1.41291	-0.439922	-1.35355	-1.17361	-0.896146	-0.994081	-1.00584	-0.927753	-1.20564	-0.823393	-1.55475	-0.638611	-1.5777	-2.18086	-1.59891	0.249721	-0.826906	-0.955566	-1.34039	-1.25154	-1.25522	-1.09408	-1.61663	-1.43315	-1.34058	-1.8856	-2.05368	-1.3115	-1.49253	-0.987845	-1.48069	-1.70033	-1.60826	-2.10028	-1.54162	-1.35977
		58	-1.69415	-0.786175	-1.12812	-0.51334	-0.643229	-1.0328	-1.58911	-0.946125	-1.10768	-1.03874	-1.36549	-1.4036	-0.512868	-1.28138	-1.16908	-0.974387	-0.966674	-0.973902	-0.941821	-1.10494	-0.790154	-1.51934	-0.610437	-1.48637	-2.16359	-1.63027	0.460295	-0.840382	-0.946125	-1.3662	-1.30394	-1.22653	-1.11508	-1.51709	-1.41178	-1.41955	-1.84998	-2.03107	-1.29172	-1.49464	-1.08887	-1.44868	-1.56338	-1.66534	-2.11785	-1.49517	-1.32506
		59	-1.62304	-0.787998	-1.13589	-0.471524	-0.640006	-1.15165	-1.5489	-0.937362	-1.06239	-0.943681	-1.34028	-1.397	-0.621427	-1.36787	-1.20818	-1.07007	-0.929831	-0.940379	-0.99424	-0.996356	-0.726	-1.47314	-0.584827	-1.39641	-2.15339	-1.66432	0.533966	-0.822872	-0.937362	-1.4326	-1.28955	-1.20087	-1.08243	-1.52005	-1.45344	-1.47972	-1.79072	-1.99651	-1.37295	-1.50275	-1.11789	-1.30391	-1.49861	-1.70527	-2.13348	-1.47416	-1.27108
		60	-1.72436	-0.848931	-1.15226	-0.488475	-0.581121	-1.06447	-1.49806	-0.92317	-0.963867	-0.878417	-1.3438	-1.38419	-0.673107	-1.48759	-1.20618	-1.10751	-0.897045	-0.885709	-1.03723	-0.920542	-0.692035	-1.56908	-0.563912	-1.37572	-2.15194	-1.67685	0.559751	-0.786257	-0.92317	-1.48459	-1.20598	-1.20404	-1.02552	-1.54293	-1.37796	-1.46187	-1.70735	-1.9661	-1.47238	-1.5025	-1.07906	-1.10481	-1.52726	-1.68301	-2.1465	-1.4363	-1.20411
		61	-1.71604	-0.930686	-1.1747	-0.593172	-0.548369	-1.00509	-1.44114	-0.907089	-0.866337	-0.855778	-1.35244	-1.38309	-0.534533	-1.43405	-1.10178	-1.09905	-0.887157	-0.832389	-1.01424	-0.942453	-0.64372	-1.57917	-0.563518	-1.44814	-2.1539	-1.68182	0.56734	-0.80804	-0.907089	-1.49264	-1.14236	-1.16996	-0.983743	-1.48987	-1.17472	-1.36575	-1.60271	-1.94348	-1.49706	-1.49108	-0.970233	-1.04716	-1.57561	-1.58734	-2.1832	-1.42078	-1.10287
		62	-1.62786	-0.914908	-1.18881	-0.724507	-0.685699	-0.916688	-1.38054	-0.893371	-0.81667	-0.862839	-1.34899	-1.40105	-0.454764	-1.29284	-0.991098	-1.04229	-0.891765	-0.7694	-0.926739	-1.03806	-0.619287	-1.47819	-0.579464	-1.52364	-2.16841	-1.71262	0.512005	-0.771789	-0.893371	-1.46569	-1.13283	-1.09069	-0.984982	-1.3787	-1.24275	-1.24335	-1.54396	-1.92849	-1.47401	-1.4706	-0.799952	-1.0713	-1.48064	-1.46711	-2.22989	-1.4548	-0.991207
		63	-1.62633	-0.857254	-1.19104	-0.802452	-0.760873	-0.826402	-1.32011	-0.871865	-0.813007	-0.864681	-1.31908	-1.42397	-0.467459	-1.11975	-0.90631	-0.924367	-0.886024	-0.707946	-0.825955	-1.09804	-0.608669	-1.30342	-0.597228	-1.54586	-2.1717	-1.77026	0.446325	-0.824284	-0.871865	-1.42835	-1.13478	-1.04638	-1.02123	-1.28376	-1.30943	-1.13159	-1.54791	-1.93115	-1.42423	-1.43696	-0.678825	-1.02583	-1.3737	-1.37774	-2.24548	-1.49325	-0.917289
		64	-1.58353	-0.871994	-1.1911	-0.687631	-0.7786	-0.801514	-1.26383	-0.836163	-0.803498	-0.843498	-1.26311	-1.44066	-0.434148	-1.06369	-0.873278	-0.833846	-0.862848	-0.705107	-0.74603	-1.06572	-0.596872	-1.29303	-0.591476	-1.5161	-2.13834	-1.83223	0.403829	-0.872604	-0.836163	-1.4026	-1.13957	-1.07757	-1.06527	-1.23822	-1.27294	-1.0397	-1.5815	-1.94639	-1.38158	-1.39968	-0.688818	-0.936941	-1.4996	-1.32014	-2.23383	-1.4638	-0.848676
		65	-1.55064	-0.922048	-1.17003	-0.534546	-0.794331	-0.766841	-1.21653	-0.789818	-0.771707	-0.879034	-1.19521	-1.43606	-0.371308	-1.13625	-0.836648	-0.817853	-0.846387	-0.786478	-0.75848	-1.00183	-0.643392	-1.38277	-0.555628	-1.41016	-2.05266	-1.87553	0.426684	-0.784391	-0.789818	-1.39265	-1.13438	-1.13311	-1.07097	-1.26085	-1.21331	-0.96834	-1.6087	-1.95013	-1.36885	-1.36253	-0.823627	-0.887109	-1.56276	-1.27226	-2.23246	-1.36318	-0.76662
		66	-1.45231	-0.924863	-1.12844	-0.378788	-0.806815	-0.74716	-1.17392	-0.746347	-0.726834	-0.95931	-1.12874	-1.42045	-0.337786	-1.15919	-0.813286	-0.852649	-0.859843	-0.898646	-0.853821	-0.993443	-0.67999	-1.45062	-0.508914	-1.26476	-1.91924	-1.8825	0.46671	-0.678881	-0.746347	-1.40281	-1.07916	-1.13929	-1.00298	-1.25365	-1.02561	-0.919379	-1.60509	-1.93033	-1.34305	-1.3305	-0.98096	-0.896699	-1.46784	-1.22366	-2.23289	-1.26256	-0.687147
		67	-1.41663	-0.916694	-1.08639	-0.322936	-0.832441	-0.8029	-1.13555	-0.728161	-0.69169	-0.919566	-1.09367	-1.41423	-0.31802	-1.12792	-0.801943	-0.845818	-0.883788	-0.943238	-0.91963	-1.03383	-0.709752	-1.33321	-0.451848	-1.16665	-1.78193	-1.85779	0.450044	-0.626917	-0.728161	-1.4271	-0.999879	-1.08789	-0.901189	-1.17226	-0.878981	-0.891411	-1.57474	-1.89468	-1.29398	-1.30712	-1.0096	-0.760959	-1.40141	-1.1946	-2.21842	-1.1974	-0.61802
		68	-1.56171	-0.983199	-1.05898	-0.306947	-0.820471	-0.838663	-1.10208	-0.745436	-0.676466	-0.773752	-1.13388	-1.41327	-0.323052	-1.04096	-0.811326	-0.79959	-0.893752	-0.905264	-0.904125	-1.00761	-0.715109	-1.21494	-0.381163	-1.1106	-1.68445	-1.82501	0.404766	-0.662009	-0.745436	-1.44781	-0.918984	-0.987588	-0.797976	-1.06441	-0.823571	-0.877607	-1.52521	-1.86202	-1.25224	-1.28359	-0.886317	-0.638056	-1.35266	-1.21177	-2.19419	-1.15647	-0.54326
		69	-1.55015	-0.912164	-1.05027	-0.236187	-0.84139	-0.875404	-1.07429	-0.774959	-0.701971	-0.666542	-1.2294	-1.3865	-0.378409	-0.967876	-0.816727	-0.806411	-0.877076	-0.843019	-0.842504	-0.952557	-0.687013	-1.13384	-0.311841	-1.05281	-1.63022	-1.7927	0.403652	-0.64038	-0.774959	-1.44523	-0.879658	-0.899385	-0.720278	-0.989286	-0.75223	-0.867322	-1.44749	-1.84961	-1.234	-1.25463	-0.772356	-0.56774	-1.29685	-1.26428	-2.1599	-1.12544	-0.500994
		70	-1.5158	-0.939056	-1.05037	-0.226818	-0.856462	-0.924898	-1.04693	-0.780948	-0.798333	-0.64137	-1.29673	-1.33138	-0.348663	-0.90725	-0.823808	-0.896716	-0.828467	-0.790037	-0.809918	-0.933907	-0.596909	-1.12488	-0.25789	-0.979865	-1.6017	-1.75172	0.481242	-0.627738	-0.780948	-1.4159	-0.932512	-0.879176	-0.686071	-0.954233	-0.747796	-0.855482	-1.34407	-1.8514	-1.20353	-1.21353	-0.732165	-0.566551	-1.29223	-1.29468	-2.11985	-1.08415	-0.482183
		71	-1.54165	-1.02981	-1.04894	-0.311596	-0.865578	-0.862376	-1.02073	-0.75017	-0.827722	-0.665086	-1.31007	-1.28099	-0.351053	-0.935425	-0.914233	-0.973112	-0.751914	-0.741847	-0.825603	-0.960341	-0.517401	-1.20232	-0.21464	-0.927292	-1.56405	-1.70442	0.561514	-0.663509	-0.75017	-1.37214	-1.02149	-0.87285	-0.671146	-0.970524	-0.73348	-0.838669	-1.26415	-1.84993	-1.15658	-1.17091	-0.74539	-0.634269	-1.42205	-1.25238	-2.08268	-1.05399	-0.446298
		72	-1.49101	-1.02578	-1.03599	-0.346398	-0.817979	-0.814973	-0.997424	-0.698921	-0.768354	-0.72854	-1.29695	-1.26882	-0.410627	-0.945767	-0.941995	-0.960884	-0.673392	-0.700132	-0.885476	-0.965813	-0.448961	-1.18736	-0.182474	-0.92728	-1.49707	-1.67553	0.634529	-0.695578	-0.698921	-1.34221	-1.04961	-0.82378	-0.656179	-0.994008	-0.634884	-0.812408	-1.21225	-1.84023	-1.14689	-1.14174	-0.755067	-0.651369	-1.36137	-1.14862	-2.07065	-1.08917	-0.38841
		73	-1.59203	-0.994751	-1.02103	-0.378962	-0.766992	-0.835649	-0.980046	-0.649565	-0.68289	-0.821078	-1.29672	-1.2841	-0.403413	-0.929833	-0.859074	-0.895951	-0.621951	-0.672557	-0.938044	-0.92196	-0.397799	-1.17511	-0.166704	-0.954268	-1.41172	-1.67904	0.684276	-0.61474	-0.649565	-1.33721	-1.00298	-0.82691	-0.641503	-0.988511	-0.552969	-0.775999	-1.16452	-1.82095	-1.18261	-1.12001	-0.724093	-0.570709	-1.17004	-1.06353	-2.08133	-1.16527	-0.326925
		74	-1.65154	-0.872437	-0.995093	-0.38944	-0.666822	-0.823638	-0.97537	-0.610927	-0.641861	-0.854547	-1.31203	-1.25859	-0.398731	-0.877865	-0.736579	-0.838682	-0.61475	-0.645132	-0.952506	-0.864833	-0.364415	-1.21092	-0.160492	-0.990463	-1.32758	-1.70948	0.669198	-0.570865	-0.610927	-1.34211	-0.976107	-0.864086	-0.643601	-1.00043	-0.464429	-0.726239	-1.11224	-1.77863	-1.20768	-1.10031	-0.672745	-0.480149	-1.08011	-0.998905	-2.07059	-1.20931	-0.270904
		75	-1.5105	-0.670382	-0.951097	-0.326517	-0.609508	-0.843221	-0.998982	-0.580568	-0.656816	-0.800385	-1.32453	-1.19449	-0.325705	-0.775257	-0.677746	-0.809626	-0.64182	-0.616558	-0.932982	-0.834635	-0.358917	-1.23318	-0.150803	-1.06713	-1.26667	-1.76374	0.601184	-0.640605	-0.580568	-1.33787	-0.990245	-0.904171	-0.682268	-1.04303	-0.365391	-0.668972	-1.05997	-1.71034	-1.17466	-1.09162	-0.655935	-0.430673	-1.10594	-0.954634	-2.02259	-1.18155	-0.219672
		76	-1.37977	-0.65201	-0.902435	-0.217232	-0.645116	-0.791948	-1.06042	-0.542558	-0.658216	-0.688389	-1.32782	-1.14176	-0.306103	-0.682327	-0.608756	-0.814843	-0.669545	-0.591914	-0.870455	-0.807319	-0.376053	-1.16369	-0.125075	-1.17189	-1.25467	-1.82678	0.52162	-0.660114	-0.542558	-1.3251	-1.03981	-0.934614	-0.761984	-1.08962	-0.357123	-0.625063	-1.02965	-1.62744	-1.10188	-1.08056	-0.693961	-0.4277	-1.09391	-0.934597	-1.92306	-1.11877	-0.193531
		77	-1.36558	-0.80157	-0.847009	-0.220258	-0.714158	-0.673819	-1.13578	-0.499118	-0.610985	-0.587972	-1.31242	-1.13706	-0.337273	-0.632393	-0.558444	-0.827487	-0.681952	-0.549766	-0.762557	-0.751743	-0.381743	-1.03656	-0.0821003	-1.21905	-1.29512	-1.86892	0.490544	-0.56094	-0.499118	-1.29455	-1.02953	-0.998687	-0.84949	-1.0826	-0.358221	-0.615534	-1.01381	-1.54074	-1.02878	-1.05231	-0.760184	-0.414025	-1.11188	-0.930597	-1.8064	-1.05017	-0.222778
		78	-1.4021	-0.767623	-0.790206	-0.2587	-0.699847	-0.621183	-1.19966	-0.458018	-0.579805	-0.544178	-1.268	-1.1839	-0.312265	-0.595845	-0.524607	-0.792408	-0.686121	-0.512918	-0.668014	-0.694343	-0.354124	-1.09666	-0.0327131	-1.18001	-1.36403	-1.86875	0.477222	-0.526309	-0.458018	-1.25292	-0.934835	-1.0419	-0.891967	-0.992572	-0.344442	-0.651317	-1.01907	-1.46307	-0.976005	-1.00592	-0.761187	-0.388381	-1.22136	-0.923784	-1.70236	-0.965607	-0.282074
		79	-1.35319	-0.658066	-0.750731	-0.156951	-0.634119	-0.565218	-1.2236	-0.412145	-0.568166	-0.523545	-1.18494	-1.23792	-0.236952	-0.582878	-0.558969	-0.713027	-0.686677	-0.51493	-0.653262	-0.676167	-0.318297	-1.14091	0.0076915	-1.08232	-1.45421	-1.82459	0.414982	-0.56096	-0.412145	-1.21027	-0.854874	-0.973022	-0.903383	-0.857008	-0.352962	-0.694644	-1.02613	-1.40548	-0.941196	-0.96191	-0.675321	-0.370393	-1.07243	-0.904247	-1.63579	-0.911542	-0.247509
		80	-1.21117	-0.652129	-0.721915	-0.0736572	-0.608548	-0.533283	-1.19886	-0.364347	-0.546543	-0.493572	-1.10381	-1.23939	-0.212019	-0.596294	-0.527435	-0.647456	-0.678355	-0.549671	-0.698225	-0.71613	-0.293456	-1.08572	0.0259662	-1.00373	-1.53003	-1.73535	0.339465	-0.497363	-0.364347	-1.16688	-0.803619	-0.856472	-0.904212	-0.845611	-0.404125	-0.684477	-1.0066	-1.36717	-0.929222	-0.940163	-0.571839	-0.331235	-0.86645	-0.883796	-1.65255	-0.897497	-0.110715
		81	-1.1578	-0.76015	-0.700024	-0.0736344	-0.778333	-0.547785	-1.12689	-0.32284	-0.553567	-0.451028	-1.0632	-1.17261	-0.252669	-0.597467	-0.509626	-0.640546	-0.652263	-0.581776	-0.753428	-0.808525	-0.293503	-0.98877	0.00432402	-1.03872	-1.55073	-1.61923	0.330978	-0.462524	-0.32284	-1.14113	-0.785109	-0.74843	-0.871642	-0.939847	-0.311107	-0.605066	-0.975358	-1.34623	-0.930244	-0.949921	-0.531094	-0.292662	-0.829609	-0.878291	-1.71079	-0.897712	-0.0602955
		82	-1.29986	-0.735786	-0.686796	-0.151409	-0.813163	-0.546477	-1.03292	-0.286445	-0.631539	-0.417739	-1.04516	-1.08699	-0.364258	-0.627575	-0.568821	-0.680767	-0.608955	-0.582759	-0.781395	-0.892203	-0.309338	-1.04439	-0.0637037	-1.18041	-1.50815	-1.50445	0.36758	-0.48822	-0.286445	-1.1258	-0.779858	-0.671826	-0.797953	-1.04277	-0.169617	-0.486922	-0.998221	-1.34362	-0.923331	-0.993079	-0.573775	-0.2238	-0.936251	-0.87568	-1.7022	-0.935216	-0.180865
		83	-1.25208	-0.616087	-0.667877	-0.201097	-0.773539	-0.531331	-0.947833	-0.25264	-0.685512	-0.407225	-1.01304	-1.02343	-0.43993	-0.623851	-0.69128	-0.680715	-0.557923	-0.540758	-0.753487	-0.889728	-0.269204	-1.08718	-0.161345	-1.35552	-1.42059	-1.41393	0.393656	-0.50434	-0.25264	-1.10833	-0.745895	-0.619426	-0.701406	-1.08908	-0.102826	-0.370402	-1.05502	-1.34799	-0.886477	-1.01306	-0.653159	-0.145216	-1.04934	-0.865688	-1.59614	-0.943966	-0.323044
		84	-1.15214	-0.549455	-0.639815	-0.145952	-0.706844	-0.480233	-0.892027	-0.216987	-0.657538	-0.472123	-0.958285	-0.995898	-0.440165	-0.590801	-0.79794	-0.634707	-0.511394	-0.482653	-0.717595	-0.819684	-0.271994	-0.931859	-0.260981	-1.48026	-1.31698	-1.34799	0.384626	-0.53251	-0.216987	-1.08506	-0.67531	-0.616294	-0.599661	-1.08219	-0.116657	-0.285025	-1.06813	-1.34603	-0.841755	-0.977017	-0.702805	-0.0900676	-0.975945	-0.848613	-1.45535	-0.893915	-0.311962
		85	-1.05795	-0.517164	-0.6207	-0.140863	-0.723888	-0.446164	-0.863947	-0.187181	-0.593909	-0.582438	-0.90168	-0.969996	-0.299843	-0.496492	-0.782057	-0.607994	-0.481733	-0.441447	-0.718427	-0.736213	-0.281741	-0.825705	-0.327606	-1.50691	-1.20949	-1.30211	0.330158	-0.475564	-0.187181	-1.05531	-0.634905	-0.612048	-0.525037	-1.04019	-0.137286	-0.245429	-1.04349	-1.31949	-0.826708	-0.900392	-0.682461	-0.0581844	-0.930995	-0.824393	-1.32474	-0.858383	-0.240814
		86	-1.02041	-0.485597	-0.634102	-0.263342	-0.690633	-0.409149	-0.835765	-0.170956	-0.526363	-0.64073	-0.862672	-0.908791	-0.219681	-0.407054	-0.736675	-0.635588	-0.471286	-0.41739	-0.750229	-0.647304	-0.317397	-0.830649	-0.357333	-1.40884	-1.09544	-1.27421	0.25608	-0.466662	-0.170956	-1.01335	-0.650167	-0.60048	-0.472022	-0.95872	-0.16098	-0.248715	-1.0278	-1.2651	-0.835836	-0.819712	-0.615498	-0.0885721	-0.876856	-0.795461	-1.1861	-0.846395	-0.250542
		87	-1.1185	-0.433397	-0.671457	-0.369617	-0.64893	-0.374299	-0.806259	-0.161312	-0.503781	-0.600173	-0.834941	-0.845075	-0.194904	-0.531153	-0.622198	-0.703629	-0.476435	-0.40075	-0.781588	-0.592184	-0.321518	-0.958325	-0.377398	-1.20385	-0.966679	-1.25704	0.204752	-0.562613	-0.161312	-0.956495	-0.675071	-0.595703	-0.440829	-0.857615	-0.192525	-0.293901	-1.01725	-1.19356	-0.831265	-0.754994	-0.559077	-0.158027	-0.912181	-0.782499	-1.05177	-0.811182	-0.272937
		88	-1.18332	-0.407884	-0.688712	-0.249864	-0.618881	-0.393821	-0.777215	-0.151599	-0.541743	-0.547414	-0.815515	-0.795055	-0.185149	-0.480583	-0.484377	-0.742252	-0.491324	-0.386597	-0.769497	-0.575329	-0.302325	-1.02347	-0.398498	-1.0313	-0.835884	-1.25052	0.182247	-0.478155	-0.151599	-0.897386	-0.662857	-0.601657	-0.419832	-0.794529	-0.190993	-0.372314	-1.00483	-1.12781	-0.791658	-0.714982	-0.544298	-0.161188	-0.915492	-0.803235	-0.912709	-0.777686	-0.214369
		89	-1.17067	-0.536479	-0.651737	-0.160277	-0.725807	-0.391684	-0.731911	-0.152429	-0.560797	-0.501264	-0.802356	-0.769426	-0.179446	-0.48773	-0.425065	-0.716359	-0.504396	-0.386991	-0.695924	-0.580462	-0.279501	-1.01359	-0.416134	-0.936719	-0.721304	-1.24258	0.223487	-0.407848	-0.152429	-0.863894	-0.636911	-0.600091	-0.3927	-0.769287	-0.134545	-0.457365	-0.990003	-1.06325	-0.737166	-0.692176	-0.545545	-0.147942	-0.873751	-0.82945	-0.755757	-0.760647	-0.131479
		90	-1.11147	-0.825537	-0.577882	-0.120007	-0.709266	-0.384305	-0.673034	-0.168909	-0.533161	-0.426403	-0.795401	-0.76498	-0.203892	-0.426818	-0.404813	-0.615053	-0.50448	-0.410261	-0.579487	-0.576468	-0.272026	-0.971085	-0.433042	-0.903116	-0.647917	-1.219	0.2911	-0.450199	-0.168909	-0.879911	-0.721213	-0.565676	-0.366317	-0.779286	-0.107948	-0.524582	-0.962431	-1.00037	-0.704252	-0.683261	-0.54037	-0.038507	-0.836941	-0.825859	-0.612043	-0.743896	-0.109369
		91	-1.00164	-0.740634	-0.496321	-0.0956023	-0.659937	-0.338038	-0.604405	-0.191291	-0.507354	-0.378433	-0.789768	-0.779135	-0.197374	-0.377325	-0.426838	-0.48204	-0.489375	-0.418351	-0.507582	-0.53624	-0.270449	-0.950867	-0.449233	-0.934609	-0.604374	-1.17958	0.338992	-0.46766	-0.191291	-0.906697	-0.877031	-0.472744	-0.347194	-0.823566	-0.204225	-0.545057	-0.911903	-0.947965	-0.725627	-0.679742	-0.518966	-0.0427745	-0.820334	-0.80249	-0.511848	-0.733347	-0.116454
		92	-0.945698	-0.463662	-0.433265	-0.0801363	-0.560537	-0.30827	-0.533059	-0.222995	-0.498688	-0.422645	-0.784322	-0.817435	-0.213425	-0.373025	-0.43423	-0.424534	-0.466479	-0.401714	-0.507234	-0.481025	-0.252393	-0.96873	-0.458796	-0.968419	-0.591123	-1.14371	0.36061	-0.463725	-0.222995	-0.886937	-0.910197	-0.415839	-0.342116	-0.909916	-0.257475	-0.5401	-0.891637	-0.921118	-0.795774	-0.67929	-0.498138	-0.164696	-0.877609	-0.773088	-0.459283	-0.741781	-0.146889
		93	-0.914258	-0.402138	-0.395607	-0.113198	-0.526766	-0.327484	-0.484026	-0.249888	-0.484052	-0.507658	-0.775735	-0.855955	-0.240942	-0.445842	-0.419863	-0.442332	-0.440961	-0.371662	-0.537776	-0.456777	-0.24608	-0.967636	-0.461772	-1.05411	-0.600835	-1.12317	0.367193	-0.413446	-0.249888	-0.800586	-0.796831	-0.50456	-0.344098	-0.987933	-0.242983	-0.533599	-0.903253	-0.926553	-0.856075	-0.702952	-0.491435	-0.201666	-0.896943	-0.754984	-0.457785	-0.72873	-0.213462
		94	-0.928592	-0.391647	-0.385511	-0.122669	-0.50765	-0.311212	-0.472719	-0.251843	-0.479879	-0.514905	-0.747142	-0.87091	-0.219573	-0.460902	-0.374092	-0.463087	-0.418905	-0.34736	-0.54913	-0.491368	-0.238466	-0.99133	-0.457281	-1.18732	-0.630393	-1.12351	0.356984	-0.420161	-0.251843	-0.694373	-0.687973	-0.5815	-0.354998	-1.00992	-0.231707	-0.526137	-0.93308	-0.936905	-0.859682	-0.764327	-0.484979	-0.249425	-0.918898	-0.763174	-0.507638	-0.679394	-0.273136
		95	-0.874102	-0.377664	-0.419927	-0.139901	-0.482999	-0.366211	-0.499923	-0.221899	-0.483097	-0.465504	-0.698099	-0.834734	-0.250603	-0.472915	-0.36613	-0.46687	-0.403825	-0.347835	-0.531334	-0.53127	-0.22463	-0.91419	-0.429354	-1.31347	-0.658082	-1.14243	0.351061	-0.516825	-0.221899	-0.620021	-0.621183	-0.545581	-0.367226	-1.01128	-0.38567	-0.510007	-0.978621	-0.912592	-0.857379	-0.817043	-0.488436	-0.302713	-0.854702	-0.799881	-0.544832	-0.632225	-0.273131
		96	-0.803306	-0.370352	-0.490944	-0.266206	-0.488749	-0.327674	-0.56189	-0.171215	-0.47488	-0.37055	-0.652645	-0.800818	-0.307186	-0.49798	-0.383043	-0.49407	-0.40084	-0.366497	-0.505966	-0.577391	-0.213445	-0.792272	-0.370283	-1.36085	-0.667434	-1.1696	0.371315	-0.464082	-0.171215	-0.592957	-0.581379	-0.489692	-0.384595	-1.00768	-0.45432	-0.491397	-1.02338	-0.863785	-0.855235	-0.842073	-0.496573	-0.322792	-0.710765	-0.844028	-0.499122	-0.628346	-0.271879
		97	-0.773919	-0.384547	-0.562772	-0.261507	-0.572806	-0.282516	-0.617379	-0.112671	-0.483581	-0.292634	-0.635041	-0.827409	-0.344405	-0.479337	-0.443663	-0.563825	-0.405214	-0.392886	-0.489101	-0.635314	-0.232592	-0.760588	-0.282148	-1.28634	-0.669569	-1.18779	0.384933	-0.401283	-0.112671	-0.5758	-0.567994	-0.440896	-0.425132	-0.990922	-0.423881	-0.469215	-1.0353	-0.812622	-0.794902	-0.837901	-0.510648	-0.313587	-0.739508	-0.856926	-0.385252	-0.667411	-0.329823
		98	-0.820472	-0.429886	-0.616989	-0.225279	-0.55891	-0.430687	-0.650191	-0.0546939	-0.547596	-0.29727	-0.666463	-0.893963	-0.234406	-0.513612	-0.450704	-0.637884	-0.395781	-0.418253	-0.496306	-0.656882	-0.28618	-0.78266	-0.174617	-1.13747	-0.664948	-1.18434	0.338193	-0.46026	-0.0546939	-0.556253	-0.526013	-0.376116	-0.503444	-0.962338	-0.370393	-0.436597	-0.986048	-0.785997	-0.670164	-0.80357	-0.559514	-0.337719	-0.773758	-0.830924	-0.285123	-0.713073	-0.41737
		99	-0.823907	-0.549447	-0.663358	-0.235492	-0.541464	-0.40308	-0.671242	-0.0110739	-0.605584	-0.379901	-0.739394	-0.894685	-0.176539	-0.516937	-0.430199	-0.636861	-0.357833	-0.438087	-0.52976	-0.631092	-0.363742	-0.779504	-0.0958924	-1.01547	-0.663338	-1.15461	0.267664	-0.402466	-0.0110739	-0.558353	-0.474333	-0.333747	-0.556663	-0.958699	-0.255377	-0.402717	-0.917982	-0.782848	-0.565983	-0.740676	-0.627043	-0.372497	-0.805896	-0.793715	-0.19483	-0.716848	-0.42838
		100	-0.808211	-0.728882	-0.694062	-0.290809	-0.508172	-0.355864	-0.693091	0.0183896	-0.587945	-0.432545	-0.821322	-0.79877	-0.147963	-0.481588	-0.354499	-0.542445	-0.305254	-0.444899	-0.536039	-0.553667	-0.392435	-0.835521	-0.0715016	-0.859053	-0.669747	-1.09445	0.241513	-0.363336	0.0183896	-0.626544	-0.427787	-0.343306	-0.53556	-0.994295	-0.29051	-0.366928	-0.86532	-0.78789	-0.541131	-0.664187	-0.644667	-0.269278	-0.976394	-0.758719	-0.128965	-0.704768	-0.40163
[truncated: 21 more columns]

## Sheet: HIP　moment
		Group	Highly-skilled	Highly-skilled	Highly-skilled	Highly-skilled	Highly-skilled	Highly-skilled	Highly-skilled	Highly-skilled	Highly-skilled	Highly-skilled	Highly-skilled	Highly-skilled	Highly-skilled	Highly-skilled	Highly-skilled	Highly-skilled	Highly-skilled	Highly-skilled	Highly-skilled	Highly-skilled	Highly-skilled	Highly-skilled	Highly-skilled	Highly-skilled	Highly-skilled	Highly-skilled	Highly-skilled	Highly-skilled	Highly-skilled	Less-skilled	Less-skilled	Less-skilled	Less-skilled	Less-skilled	Less-skilled	Less-skilled	Less-skilled	Less-skilled	Less-skilled	Less-skilled	Less-skilled	Less-skilled	Less-skilled	Less-skilled	Less-skilled	Less-skilled	Less-skilled
		Time(%)	Sub.1	Sub.2	Sub.3	Sub.4	Sub.5	Sub.6	Sub.7	Sub.8	Sub.9	Sub.10	Sub.11	Sub.12	Sub.13	Sub.14	Sub.15	Sub.16	Sub.17	Sub.18	Sub.19	Sub.20	Sub.21	Sub.22	Sub.23	Sub.24	Sub.25	Sub.26	Sub.27	Sub.28	Sub.29	Sub.30	Sub.31	Sub.32	Sub.33	Sub.34	Sub.35	Sub.36	Sub.37	Sub.38	Sub.39	Sub.40	Sub.41	Sub.42	Sub.43	Sub.44	Sub.45	Sub.46	Sub.47
		0	0.571739	1.36398	1.61135	0.890216	0.95987	1.03967	1.38226	0.822777	0.711197	0.744319	1.32844	1.52444	0.778574	1.0571	0.602602	0.983365	0.747677	1.49536	1.37388	1.45153	1.00116	2.04863	1.53333	2.07837	2.07823	1.22262	1.71954	0.953005	0.822777	0.862306	1.89469	1.07316	1.36301	1.2046	0.938308	1.0397	1.22189	1.00694	0.756568	1.26694	0.755789	1.21975	1.31976	1.2918	1.72386	1.82752	1.39178
		1	0.668929	1.34403	1.57729	0.852578	0.884635	0.973068	1.3586	0.820762	0.679043	0.755293	1.33968	1.37712	0.856261	0.997315	0.520697	0.938193	0.735575	1.43001	1.30478	1.3563	1.05328	2.05318	1.5983	2.07692	2.11817	1.33069	1.74995	0.870817	0.820762	0.907476	1.84909	1.00251	1.30527	1.15487	0.934981	1.0145	1.26263	0.980278	0.794871	1.20025	0.813219	1.21655	1.32771	1.26393	1.70062	1.82582	1.42598
		2	0.762911	1.30698	1.49715	0.737021	0.792622	0.885032	1.33468	0.809024	0.656184	0.817802	1.34562	1.16779	0.886593	0.894268	0.441796	0.858052	0.702851	1.4091	1.20275	1.22324	1.07952	1.98338	1.6809	2.08537	2.15881	1.57342	1.66223	0.816662	0.809024	0.952575	1.72933	0.853938	1.25158	1.17376	0.864674	0.998164	1.30684	0.9555	0.835338	1.08907	0.871872	1.17387	1.25396	1.23372	1.69815	1.74261	1.42605
		3	0.837655	1.22336	1.43671	0.628147	0.694599	0.796837	1.32573	0.773933	0.623661	0.841646	1.33275	1.03293	0.824733	0.82942	0.35403	0.794249	0.667638	1.37125	1.0839	1.20516	1.06372	1.79393	1.71028	2.04493	2.21344	1.86397	1.6046	0.721375	0.773933	0.973242	1.68378	0.768811	1.25048	1.15872	0.691652	1.00603	1.33722	0.954019	0.853551	0.936985	0.934373	1.12876	1.01966	1.22293	1.67562	1.65363	1.36656
		4	0.948359	1.13774	1.44436	0.570943	0.573679	0.720197	1.28944	0.733206	0.562226	0.841067	1.30994	0.981859	0.742877	0.763747	0.327147	0.739784	0.636737	1.3306	0.950675	1.22611	1.0496	1.71083	1.69587	2.01087	2.17966	2.1478	1.58687	0.617548	0.733206	0.960334	1.62164	0.735904	1.25636	1.06598	0.569134	1.01762	1.32028	0.957715	0.845566	0.807531	0.989931	1.06714	0.76822	1.19663	1.66202	1.57497	1.32759
		5	1.02225	1.0672	1.49754	0.507159	0.40705	0.610776	1.25104	0.698737	0.499468	0.798011	1.28626	0.926387	0.686361	0.70217	0.311314	0.715164	0.610549	1.3693	0.821069	1.23035	1.06905	1.88465	1.67719	1.92759	2.11307	2.4155	1.61147	0.627187	0.698737	0.933249	1.5708	0.780414	1.21271	0.975895	0.461098	0.998857	1.30829	0.95349	0.813385	0.764635	0.963243	0.896576	0.571416	1.15604	1.63033	1.51341	1.28542
		6	1.09655	0.969352	1.51143	0.519353	0.223704	0.480176	1.21731	0.681041	0.503214	0.780468	1.26412	0.861661	0.614023	0.672776	0.3175	0.68045	0.583799	1.38279	0.684432	1.30885	1.08044	1.77596	1.63483	1.79061	2.04605	2.63638	1.67395	0.594187	0.681041	0.902482	1.62011	0.799012	1.13738	0.911823	0.414988	0.953023	1.30977	0.949785	0.774746	0.772885	0.955869	0.632261	0.436753	1.10335	1.56795	1.36343	1.22006
		7	1.12556	0.895149	1.48325	0.590862	0.06365	0.351935	1.16294	0.659877	0.538529	0.770748	1.25163	0.833195	0.584249	0.665386	0.383188	0.687436	0.544938	1.34821	0.510772	1.3852	1.05529	1.77084	1.5857	1.61776	1.98622	2.76937	1.67173	0.606135	0.659877	0.888343	1.66297	0.755801	1.06651	0.878013	0.343352	0.910595	1.27164	0.942285	0.728251	0.796688	0.955003	0.387223	0.394556	1.03895	1.47201	1.27401	1.17743
		8	1.20436	0.861244	1.43047	0.592148	-0.0578977	0.240699	1.13699	0.623455	0.462417	0.810133	1.25462	0.838985	0.463267	0.695403	0.434344	0.704323	0.494313	1.35211	0.382948	1.38907	1.02591	1.77033	1.512	1.45056	1.90909	2.82411	1.60277	0.602485	0.623455	0.893814	1.64033	0.635053	1.00694	0.847669	0.309443	0.88111	1.25608	0.898816	0.665334	0.807628	0.949522	0.209589	0.359709	0.947042	1.41067	1.17491	1.1094
		9	1.22547	0.791185	1.34449	0.561935	-0.145913	0.175129	1.14753	0.589143	0.388465	0.83318	1.25409	0.854234	0.349743	0.694227	0.436302	0.716434	0.44898	1.35629	0.325157	1.34096	0.966325	1.77905	1.40813	1.35555	1.85236	2.82923	1.45107	0.387795	0.589143	0.907166	1.6259	0.501405	0.955681	0.802834	0.25117	0.84081	1.22235	0.823753	0.57498	0.808137	0.953314	0.12364	0.321088	0.862274	1.37468	0.982552	0.998949
		10	1.34274	0.751511	1.2757	0.52415	-0.176229	0.142215	1.15825	0.556923	0.296301	0.788749	1.25559	0.879449	0.305113	0.638128	0.398746	0.715692	0.411936	1.32483	0.209444	1.29682	0.909031	1.87585	1.33393	1.27628	1.82644	2.84276	1.28586	0.251449	0.556923	0.888012	1.60822	0.485805	0.891855	0.69338	0.185995	0.785186	1.19925	0.763235	0.50439	0.810139	0.978661	0.139998	0.359176	0.774498	1.35468	0.825242	0.893555
		11	1.43562	0.711559	1.22644	0.482658	-0.171428	0.114638	1.15006	0.522378	0.214552	0.7277	1.24753	0.895382	0.221365	0.581686	0.340953	0.725723	0.384912	1.31545	0.0173554	1.25869	0.866392	1.87707	1.28416	1.17275	1.7886	2.86818	1.2289	0.15176	0.522378	0.842381	1.60479	0.470005	0.804507	0.636466	0.0726781	0.728107	1.16499	0.737349	0.440495	0.789685	0.942229	0.239479	0.401312	0.686074	1.27477	0.73225	0.845862
		12	1.50842	0.641419	1.17512	0.46294	-0.212252	0.129392	1.11647	0.467267	0.148964	0.677387	1.2146	0.877389	0.230874	0.53664	0.333271	0.7702	0.376474	1.30745	-0.201656	1.23557	0.803278	1.74556	1.25614	1.1834	1.76082	2.87288	1.28278	0.118092	0.467267	0.814898	1.5248	0.464784	0.725764	0.620815	-0.0612498	0.681497	1.10983	0.713844	0.365606	0.753425	0.85939	0.455275	0.51287	0.613043	1.19205	0.744169	0.782452
		13	1.59313	0.42837	1.0916	0.398724	-0.174576	0.116195	1.07068	0.398435	0.145296	0.597439	1.17037	0.831356	0.226289	0.515193	0.321528	0.780864	0.373558	1.26834	-0.327612	1.23447	0.711001	1.60625	1.25631	1.22546	1.74794	2.83165	1.30109	0.120944	0.398435	0.801568	1.46873	0.459506	0.683803	0.593303	-0.108368	0.643812	1.06015	0.700529	0.321791	0.726249	0.762627	0.604076	0.561965	0.560932	1.03758	0.786343	0.713454
		14	1.65669	0.219694	0.997279	0.336098	-0.109301	0.0986874	1.03694	0.336272	0.181758	0.527022	1.13961	0.783749	0.189741	0.537104	0.263951	0.713305	0.358537	1.2393	-0.280472	1.17051	0.609314	1.44028	1.23839	1.2438	1.73105	2.75949	1.24961	0.184329	0.336272	0.782715	1.38464	0.350097	0.642912	0.576708	-0.115069	0.588344	1.05829	0.715981	0.314249	0.721814	0.693941	0.575301	0.502641	0.508994	0.911177	0.784729	0.657929
		15	1.70164	0.192787	0.919948	0.26393	-0.111258	0.132804	1.01395	0.293259	0.128246	0.460418	1.12529	0.731071	0.175282	0.566164	0.14358	0.582876	0.328386	1.18923	-0.194786	1.04832	0.558495	1.43166	1.18677	1.29064	1.7204	2.67683	1.15261	0.227894	0.293259	0.779763	1.28504	0.22805	0.63078	0.589521	-0.067255	0.508515	1.08202	0.752198	0.281484	0.720457	0.662282	0.442228	0.452904	0.45673	0.865883	0.77575	0.613776
		16	1.66887	0.0464591	0.846482	0.199045	-0.160625	0.129164	1.00443	0.257485	0.0512842	0.421048	1.07558	0.663057	0.115413	0.569608	0.0442913	0.468069	0.295869	1.132	-0.200962	0.876738	0.514121	1.44617	1.10869	1.34305	1.69227	2.5885	1.06635	0.202734	0.257485	0.758303	1.18327	0.138914	0.653206	0.538526	0.00369677	0.423781	1.10095	0.767758	0.22674	0.67465	0.621649	0.356368	0.526145	0.427823	0.865384	0.731771	0.565281
		17	1.57648	0.0934566	0.772562	0.151189	-0.230726	0.0651067	0.995806	0.215738	0.0185663	0.453333	1.00481	0.586178	0.13158	0.54522	0.0390236	0.401492	0.258991	1.10944	-0.303341	0.72069	0.429157	1.37805	1.02398	1.32215	1.6375	2.47923	1.04244	0.0997607	0.215738	0.69474	1.0631	0.103718	0.698413	0.483174	0.048597	0.338573	1.07603	0.733484	0.144071	0.588536	0.585325	0.294456	0.524605	0.421191	0.947121	0.64757	0.529742
		18	1.50638	0.216165	0.707899	0.100558	-0.302164	-0.0300254	0.976816	0.179863	0.0270816	0.490729	0.938255	0.511374	0.196801	0.495395	5.51001e-06	0.401425	0.216527	1.07141	-0.378136	0.615324	0.334817	1.45601	0.976514	1.31896	1.6203	2.37612	1.0018	0.0661128	0.179863	0.560965	0.931411	0.119815	0.719267	0.424009	0.0158191	0.263378	1.02485	0.666125	0.0569224	0.505317	0.523125	0.233251	0.572943	0.412744	1.05877	0.511251	0.490252
		19	1.455	0.308725	0.661168	0.0876849	-0.416539	-0.204785	0.957787	0.151621	0.0182969	0.463061	0.911446	0.44145	0.181715	0.448941	-0.120579	0.395271	0.185036	1.04863	-0.380322	0.485778	0.252569	1.35145	0.957227	1.28239	1.63881	2.28243	0.906304	-0.0984651	0.151621	0.396333	0.809141	0.135329	0.737583	0.366508	-0.0253753	0.211247	0.918464	0.597995	0.00588137	0.429207	0.41278	0.173765	0.619606	0.374414	1.11619	0.306228	0.43856
		20	1.33947	0.223538	0.624085	0.0689911	-0.576862	-0.335776	0.931113	0.132339	-0.0249175	0.425211	0.891269	0.37152	0.119806	0.381719	-0.262025	0.345664	0.179825	0.986374	-0.35905	0.376417	0.190203	1.27502	0.931278	1.21632	1.61974	2.16576	0.762089	-0.159199	0.132339	0.259277	0.670075	0.0965453	0.752598	0.330487	-0.0608993	0.160788	0.74411	0.552018	-0.00519436	0.352109	0.307704	0.22952	0.507299	0.357061	1.0505	0.137655	0.400129
		21	1.24145	0.0428284	0.574664	0.0395624	-0.656485	-0.363585	0.906491	0.114161	-0.0758244	0.396512	0.853163	0.305839	0.0664304	0.301847	-0.312694	0.269498	0.181752	0.925695	-0.44766	0.296391	0.129297	1.1906	0.847663	1.12647	1.5638	2.04086	0.620025	-0.207936	0.114161	0.166652	0.467464	0.0201405	0.722263	0.28415	-0.0661227	0.0999666	0.578922	0.530573	-0.0083305	0.296783	0.223033	0.323654	0.341281	0.347457	0.937292	0.0918245	0.377739
		22	1.21228	0.0438856	0.484793	-0.00834833	-0.597198	-0.333663	0.888632	0.0822118	-0.111864	0.35868	0.800072	0.256459	-0.0294314	0.224994	-0.343683	0.167047	0.172445	0.849359	-0.670788	0.270229	0.0789029	1.15846	0.738816	1.01958	1.50946	1.93712	0.496694	-0.304746	0.0822118	0.110318	0.29712	-0.0799509	0.675088	0.257779	-0.0262978	0.0430738	0.484692	0.524245	-0.00563569	0.270034	0.171649	0.368201	0.161376	0.329787	0.857186	0.155962	0.335547
		23	1.17656	0.151446	0.414184	-0.0664359	-0.546036	-0.253413	0.858505	0.0397075	-0.186555	0.289736	0.754721	0.203719	0.0102163	0.138037	-0.392583	0.0754169	0.162906	0.785611	-0.871448	0.221533	0.0534493	1.04823	0.612836	0.907491	1.46433	1.82402	0.405476	-0.197638	0.0397075	0.0765726	0.238228	-0.207274	0.625011	0.277862	-0.0326645	0.00706387	0.464697	0.529733	0.0106006	0.270535	0.16058	0.289848	0.0215226	0.307146	0.811842	0.280532	0.238167
		24	1.09577	0.163146	0.385613	-0.150929	-0.628973	-0.189935	0.817893	-0.00246461	-0.286219	0.228532	0.730616	0.148608	0.050794	0.0665266	-0.436963	-0.0501033	0.151574	0.71399	-0.876123	0.129144	0.0151259	0.915663	0.499151	0.818889	1.41635	1.68821	0.367532	-0.0938812	-0.00246461	0.0724108	0.277314	-0.318895	0.575287	0.234375	-0.0803935	-0.0118275	0.44159	0.55506	0.0362864	0.290129	0.161121	0.161081	0.06116	0.301521	0.780363	0.458779	0.149674
		25	0.92236	0.117093	0.357476	-0.259283	-0.697977	-0.196796	0.77367	-0.0391817	-0.35255	0.207541	0.735973	0.102269	0.0778653	0.0230094	-0.401806	-0.214422	0.126298	0.626779	-0.812577	0.024913	-0.0473551	0.801519	0.411483	0.731101	1.34691	1.5715	0.365516	-0.18859	-0.0391817	0.0965071	0.308663	-0.356009	0.549808	0.109787	-0.0994636	-0.021629	0.418067	0.598153	0.0681271	0.312549	0.15289	0.141282	0.159608	0.300155	0.787071	0.58522	0.143185
		26	0.754339	0.219596	0.271936	-0.34745	-0.737046	-0.308518	0.714139	-0.0765355	-0.32351	0.197748	0.777141	0.0468902	0.0476053	0.00133502	-0.361096	-0.345111	0.0991073	0.52204	-0.846622	-0.0311046	-0.107058	0.663566	0.343466	0.63878	1.28541	1.47707	0.363329	-0.310502	-0.0765355	0.122381	0.282105	-0.334073	0.562196	0.0210173	-0.118531	-0.0242872	0.437817	0.63657	0.118203	0.323767	0.126039	0.20011	0.0977567	0.282546	0.792964	0.592647	0.197756
		27	0.730927	0.257852	0.1348	-0.415733	-0.724745	-0.482349	0.645513	-0.122878	-0.273071	0.165344	0.814507	-0.00310108	-0.0116137	-0.0169331	-0.447425	-0.387255	0.0879152	0.431768	-0.913557	-0.030585	-0.141754	0.550432	0.277543	0.537784	1.25961	1.37789	0.309563	-0.372291	-0.122878	0.125604	0.261238	-0.262397	0.559974	0.0032676	-0.169812	-0.0305992	0.484591	0.634065	0.147731	0.306513	0.069808	0.21142	-0.0322599	0.245445	0.7637	0.520923	0.225866
		28	0.683293	0.162459	0.0094319	-0.435156	-0.746214	-0.584554	0.574732	-0.175098	-0.287573	0.124507	0.811211	-0.0436958	-0.0620556	-0.0140152	-0.583541	-0.344674	0.0942378	0.325979	-0.936203	-0.109822	-0.167298	0.498447	0.205111	0.461193	1.22869	1.27675	0.113578	-0.401887	-0.175098	0.0860192	0.222656	-0.172616	0.522402	0.0126659	-0.260199	-0.0344086	0.530471	0.578149	0.164874	0.251367	0.0297359	0.224187	-0.0848219	0.197996	0.699211	0.434055	0.218245
		29	0.651132	0.262106	-0.0556689	-0.445264	-0.795651	-0.646398	0.489904	-0.218606	-0.330137	0.0388328	0.776229	-0.0482059	-0.120569	0.0177317	-0.613522	-0.302636	0.103058	0.237364	-0.933436	-0.201732	-0.209338	0.548693	0.107847	0.379289	1.19562	1.18153	-0.18061	-0.436886	-0.218606	0.0274219	0.124037	-0.0755516	0.482667	-0.0518664	-0.424207	-0.0218306	0.548513	0.47958	0.174304	0.167068	0.0208267	0.30726	-0.126674	0.163491	0.591283	0.332958	0.203564
		30	0.60507	0.305212	-0.0897076	-0.484165	-0.784181	-0.677466	0.404148	-0.24076	-0.376588	-0.0567988	0.729852	-0.027309	-0.201416	0.0448859	-0.572716	-0.30761	0.107327	0.188407	-0.942348	-0.224631	-0.269615	0.494465	0.0171243	0.302097	1.20156	1.07961	-0.420623	-0.455594	-0.24076	-0.0239196	0.0218047	-0.00467231	0.458492	-0.12648	-0.337275	0.00444639	0.547581	0.370601	0.14751	0.0647469	0.0376887	0.316363	-0.155941	0.152863	0.476238	0.244324	0.197674
		31	0.60706	0.325409	-0.121258	-0.472671	-0.725815	-0.601891	0.351782	-0.238014	-0.372105	-0.16032	0.67949	-0.0121795	-0.154255	0.0484279	-0.587087	-0.295427	0.105998	0.157109	-0.890815	-0.199423	-0.325932	0.419159	-0.0430058	0.251373	1.24142	0.966489	-0.543066	-0.35541	-0.238014	-0.0472419	0.0247632	-0.00141199	0.426359	-0.171062	-0.252519	0.0428209	0.52309	0.29989	0.120127	-0.0191623	0.0382707	0.23783	-0.107104	0.160475	0.393535	0.1506	0.176047
		32	0.697512	0.222278	-0.13629	-0.535906	-0.715858	-0.483673	0.320526	-0.221243	-0.39634	-0.230168	0.621165	2.8509e-05	-0.104764	0.00226081	-0.617923	-0.262996	0.0950269	0.0981729	-0.807516	-0.107892	-0.370489	0.260986	-0.102391	0.252008	1.26203	0.859349	-0.59086	-0.317886	-0.221243	-0.0743192	0.0585887	-0.0179794	0.379015	-0.180009	-0.261942	0.104931	0.497971	0.258736	0.0990696	-0.0537002	-0.00856574	0.197129	-0.0484222	0.203945	0.367049	0.123253	0.149144
		33	0.778871	0.0256723	-0.12973	-0.501257	-0.705674	-0.407121	0.284111	-0.208701	-0.429675	-0.247361	0.556996	0.00411953	-0.000810522	-0.00942269	-0.593714	-0.229426	0.0753707	0.0290461	-0.729096	-0.0294557	-0.441177	0.206527	-0.164162	0.255788	1.27447	0.773543	-0.442676	-0.326852	-0.208701	-0.123189	0.0478503	-0.0733072	0.327851	-0.201716	-0.230036	0.156133	0.470411	0.223594	0.0835286	-0.0497128	-0.0857189	0.228315	-0.0196876	0.267728	0.390246	0.178244	0.100537
		34	0.73021	-0.0594408	-0.125722	-0.477851	-0.717288	-0.331836	0.249196	-0.207021	-0.455322	-0.242218	0.496566	-0.0291886	0.0677223	-0.0120411	-0.516133	-0.244582	0.0557718	-0.0411092	-0.7256	-0.0303766	-0.534617	0.147317	-0.219634	0.237575	1.26596	0.70656	-0.216075	-0.467906	-0.207021	-0.157516	0.0259177	-0.159349	0.274085	-0.21716	-0.212225	0.190528	0.447484	0.180515	0.0635883	-0.0216546	-0.166591	0.260507	0.0362898	0.301702	0.401341	0.253306	0.00145817
		35	0.617746	0.0467955	-0.148875	-0.460701	-0.716941	-0.347537	0.233834	-0.210831	-0.450468	-0.243602	0.448125	-0.0878509	0.0681871	-0.0229993	-0.519123	-0.259235	0.0370063	-0.0719129	-0.758358	-0.0610432	-0.592074	0.079932	-0.251109	0.213295	1.21628	0.631077	-0.0894789	-0.475107	-0.210831	-0.154612	0.00400493	-0.212772	0.232198	-0.169063	-0.373169	0.228117	0.435181	0.134615	0.0365428	0.0285563	-0.242625	0.205567	0.267049	0.303958	0.415824	0.26016	-0.0787324
		36	0.588091	0.197711	-0.178532	-0.534622	-0.696483	-0.411482	0.245187	-0.206748	-0.443391	-0.241023	0.395808	-0.152117	-0.0668785	0.0206459	-0.611437	-0.233434	0.00677563	-0.0820294	-0.789341	-0.086083	-0.632672	0.0185224	-0.26343	0.193562	1.13314	0.545081	0.0115605	-0.549699	-0.206748	-0.114247	0.0519431	-0.203965	0.213363	-0.134056	-0.434129	0.256	0.41031	0.0985844	0.0185067	0.0769498	-0.250387	0.122458	0.364992	0.309638	0.444919	0.225621	-0.0576771
		37	0.711336	0.318121	-0.188005	-0.54448	-0.760364	-0.508729	0.27358	-0.190484	-0.465498	-0.224196	0.339128	-0.192933	-0.213797	0.120712	-0.705399	-0.215615	-0.0349021	-0.0964983	-0.884296	-0.0802305	-0.618877	-0.00388362	-0.301347	0.18821	1.03427	0.46964	0.0306921	-0.554126	-0.190484	-0.0608075	0.0369162	-0.146602	0.179773	-0.110548	-0.391285	0.270762	0.368763	0.0747151	-0.0199284	0.103198	-0.176006	0.0923408	0.357738	0.324634	0.434341	0.21165	0.012406
		38	0.73391	0.377415	-0.194325	-0.57298	-0.694652	-0.58364	0.305119	-0.163199	-0.502865	-0.184201	0.284138	-0.181772	-0.246599	0.172534	-0.654671	-0.28631	-0.0799505	-0.117873	-0.928664	-0.000659813	-0.583707	0.0135498	-0.372234	0.198514	0.905786	0.413794	0.0198794	-0.604847	-0.163199	-0.0320193	-0.018174	-0.113084	0.10857	-0.0918594	-0.346941	0.268782	0.330557	0.0541397	-0.0696236	0.105592	-0.088816	0.0905577	0.396401	0.339191	0.364167	0.158199	0.0744686
		39	0.643903	0.432011	-0.197191	-0.613256	-0.681243	-0.614705	0.339676	-0.118363	-0.540863	-0.200741	0.222138	-0.158184	-0.190765	0.200843	-0.625453	-0.329491	-0.122066	-0.140644	-0.938199	0.0401141	-0.588084	0.0427615	-0.431401	0.217631	0.767129	0.381556	-0.0218614	-0.574731	-0.118363	-0.00716476	-0.0459161	-0.152903	0.0284097	-0.121037	-0.303195	0.251816	0.290914	0.0238735	-0.091191	0.0914438	-0.0532904	0.150729	0.374275	0.345547	0.236175	0.110223	0.0877438
		40	0.50126	0.444198	-0.177504	-0.664209	-0.69955	-0.562681	0.38679	-0.0485763	-0.550603	-0.251913	0.128595	-0.133772	-0.108502	0.207195	-0.64643	-0.313431	-0.162517	-0.181393	-0.912839	-0.0356086	-0.610091	-0.0382065	-0.464772	0.236466	0.649521	0.370407	-0.147696	-0.496779	-0.0485763	0.0356658	-0.110294	-0.238775	-0.0371466	-0.171976	-0.269825	0.231079	0.262125	-0.0107363	-0.0733925	0.0488426	-0.105491	0.207715	0.247136	0.327762	0.127771	0.0905881	0.0853085
		41	0.410034	0.454561	-0.138449	-0.775278	-0.645705	-0.538661	0.429119	0.0244894	-0.543522	-0.278859	-0.00907111	-0.0989999	-0.0173164	0.181815	-0.707629	-0.271108	-0.190158	-0.203456	-0.910373	-0.126961	-0.616089	-0.119306	-0.484274	0.238231	0.537738	0.365028	-0.374142	-0.424813	0.0244894	0.089983	-0.182741	-0.320202	-0.0909244	-0.17759	-0.264893	0.208453	0.24832	-0.0102507	-0.0648851	-0.00946039	-0.21691	0.17929	0.123213	0.290767	0.0434937	0.0742988	0.0412408
		42	0.390027	0.446277	-0.109621	-0.871549	-0.693755	-0.504311	0.452275	0.0700362	-0.541069	-0.313579	-0.127186	-0.0547453	0.0516634	0.143611	-0.721866	-0.270602	-0.19989	-0.2414	-0.888014	-0.167774	-0.609069	-0.135719	-0.50825	0.251256	0.43128	0.357653	-0.688593	-0.354912	0.0700362	0.102785	-0.277104	-0.312158	-0.118386	-0.168059	-0.237742	0.169226	0.264813	0.0216623	-0.0718922	-0.0660489	-0.30002	0.266971	-0.0250765	0.238111	-0.0199919	0.0372719	-0.0471338
		43	0.24376	0.357657	-0.101963	-0.945679	-0.691998	-0.455615	0.455673	0.0707488	-0.582843	-0.304161	-0.179125	-0.010453	0.0639108	0.117183	-0.704517	-0.256758	-0.197566	-0.295741	-0.846916	-0.259626	-0.602939	-0.0780021	-0.554884	0.290327	0.33839	0.342405	-0.839167	-0.394342	0.0707488	0.0674222	-0.358292	-0.279218	-0.107366	-0.185943	-0.271542	0.1024	0.344971	0.0472201	-0.0910027	-0.0956984	-0.349811	0.362578	-0.0959986	0.166642	0.0280833	0.0396853	-0.151042
		44	0.169801	0.105275	-0.130968	-0.883292	-0.62015	-0.45551	0.448513	0.0352746	-0.725439	-0.299188	-0.206611	-0.0168162	0.0590808	0.04563	-0.724105	-0.23976	-0.195274	-0.333639	-0.831968	-0.384714	-0.67931	-0.174809	-0.613834	0.338952	0.252927	0.316277	-0.650499	-0.468825	0.0352746	0.0129696	-0.467855	-0.242123	-0.0794956	-0.207349	-0.335135	0.037849	0.425012	0.0588207	-0.114624	-0.117517	-0.376313	0.267432	0.00131066	0.090848	0.144713	0.101475	-0.194849
		45	0.183483	0.00782511	-0.197846	-0.795318	-0.601289	-0.406928	0.432528	-0.0303024	-0.766429	-0.352853	-0.246284	-0.0300681	0.0211764	-0.0845543	-0.696231	-0.238939	-0.199537	-0.350638	-0.834277	-0.349892	-0.750158	-0.141183	-0.690196	0.370116	0.172286	0.268661	-0.400781	-0.476901	-0.0303024	-0.0105401	-0.558221	-0.203911	-0.0728861	-0.185586	-0.333054	-0.0317379	0.415468	0.0624324	-0.171239	-0.134406	-0.388885	0.124422	0.00390902	0.050235	0.212821	0.164802	-0.171509
		46	0.175367	0.0972604	-0.249278	-0.782194	-0.551675	-0.392211	0.417008	-0.102795	-0.701919	-0.38761	-0.285815	-0.00251351	-0.0367348	-0.195846	-0.667537	-0.218145	-0.215551	-0.354957	-0.831469	-0.347134	-0.729195	-0.246078	-0.764857	0.428358	0.121811	0.205681	-0.183713	-0.496641	-0.102795	0.000689072	-0.595639	-0.183778	-0.0820184	-0.143392	-0.286188	-0.095314	0.371846	0.0632261	-0.230146	-0.139041	-0.347882	0.190809	-0.0134425	0.0486569	0.229586	0.194998	-0.0995141
		47	0.0816674	0.220338	-0.26732	-0.82732	-0.464933	-0.410486	0.417293	-0.164759	-0.684358	-0.377724	-0.31133	0.0209027	-0.0903691	-0.184373	-0.670035	-0.173351	-0.248093	-0.359789	-0.811097	-0.427151	-0.738501	-0.346642	-0.825966	0.471346	0.126612	0.157671	0.0188461	-0.504074	-0.164759	0.00817623	-0.486839	-0.209186	-0.105059	-0.140188	-0.25993	-0.119732	0.294808	0.0620017	-0.257246	-0.119295	-0.292642	0.342815	0.133848	0.0690224	0.251552	0.189921	-0.013724
		48	0.0174015	0.336182	-0.26432	-0.79216	-0.450909	-0.430233	0.426939	-0.211118	-0.692619	-0.32918	-0.319781	-0.00240983	-0.199815	-0.166555	-0.684412	-0.16812	-0.290732	-0.343685	-0.76056	-0.413757	-0.762563	-0.259529	-0.856694	0.438656	0.164809	0.115323	0.181784	-0.555119	-0.211118	-0.0043414	-0.392083	-0.283756	-0.105644	-0.174969	-0.284886	-0.0976361	0.190542	0.0558903	-0.24559	-0.0844461	-0.236538	0.433035	0.251371	0.0900917	0.306523	0.175723	0.0610308
		49	0.085082	0.460963	-0.250397	-0.818973	-0.586141	-0.410436	0.433054	-0.239343	-0.67143	-0.310021	-0.310137	-0.0345007	-0.32657	-0.120611	-0.626242	-0.189867	-0.328312	-0.314658	-0.693972	-0.364024	-0.79264	-0.245575	-0.881873	0.347286	0.227092	0.0711203	0.0902498	-0.570088	-0.239343	-0.0133979	-0.401843	-0.342695	-0.0670689	-0.230655	-0.258093	-0.0373794	0.0706303	0.0416685	-0.176409	-0.0585237	-0.188199	0.26393	0.238795	0.100548	0.362091	0.12689	0.0807561
		50	0.204402	0.452092	-0.237574	-0.841192	-0.640843	-0.408458	0.441391	-0.251888	-0.617499	-0.328178	-0.303213	-0.0440241	-0.382667	-0.0752721	-0.609897	-0.198929	-0.36092	-0.300589	-0.672477	-0.441924	-0.779363	-0.274632	-0.897287	0.250062	0.295478	0.0421054	-0.238608	-0.546148	-0.251888	-0.0609892	-0.400395	-0.357751	-0.0303334	-0.244193	-0.240913	0.0295676	-0.0229488	0.0164157	-0.0549292	-0.0437107	-0.177231	0.143237	0.0482125	0.101496	0.384035	0.0219164	0.0803186
		51	0.220587	0.298594	-0.225083	-0.800808	-0.636202	-0.418371	0.449971	-0.239527	-0.579148	-0.32599	-0.316957	-0.0345881	-0.230468	-0.0914829	-0.597059	-0.198203	-0.39761	-0.327287	-0.70484	-0.533513	-0.754142	-0.19159	-0.87887	0.182218	0.349591	0.0402094	-0.588861	-0.550952	-0.239527	-0.153078	-0.338026	-0.366709	-0.0406642	-0.248148	-0.243226	0.0994091	-0.0549627	0.000755371	0.0570321	-0.045893	-0.239654	0.166877	0.00446673	0.0809477	0.318579	-0.0744994	0.096085
		52	0.168728	0.207842	-0.211928	-0.790174	-0.56898	-0.366921	0.448598	-0.226506	-0.602834	-0.344887	-0.333113	-0.0699227	-0.0799307	-0.158362	-0.593754	-0.206992	-0.424736	-0.357671	-0.75036	-0.584485	-0.717706	-0.308381	-0.82991	0.135367	0.369312	0.0619668	-0.881305	-0.545936	-0.226506	-0.210306	-0.283798	-0.378786	-0.0892473	-0.265948	-0.278126	0.171638	-0.042519	0.0140077	0.0917301	-0.0433954	-0.323988	0.200894	0.115131	0.0564558	0.222615	-0.0611384	0.0981517
		53	0.11922	0.321704	-0.208517	-0.751464	-0.426986	-0.365264	0.397763	-0.209594	-0.616411	-0.42569	-0.33243	-0.159909	-0.00358141	-0.234495	-0.637854	-0.235786	-0.434249	-0.391325	-0.768265	-0.631329	-0.656421	-0.302963	-0.779947	0.081792	0.370611	0.0891187	-1.1111	-0.488016	-0.209594	-0.191491	-0.253395	-0.380403	-0.13893	-0.299818	-0.326133	0.197396	-0.0234681	0.0468451	0.098519	-0.0238387	-0.374743	0.194271	0.194221	0.0534544	0.143639	-0.0150619	0.0704509
		54	0.112535	0.406935	-0.205114	-0.727624	-0.424849	-0.347965	0.310496	-0.192694	-0.612442	-0.50604	-0.322022	-0.231547	0.037534	-0.213254	-0.727463	-0.259184	-0.432216	-0.413149	-0.760637	-0.636745	-0.631606	-0.297733	-0.725926	0.0290317	0.357318	0.0941484	-1.27437	-0.412288	-0.192694	-0.132699	-0.229399	-0.357658	-0.183022	-0.304604	-0.304923	0.16723	-0.0187849	0.088673	0.0900054	-0.0119421	-0.343305	0.173	0.167626	0.0295819	0.08751	0.000878999	0.0421507
		55	0.0743829	0.331547	-0.189039	-0.760986	-0.417599	-0.314199	0.230072	-0.182326	-0.601785	-0.502404	-0.298081	-0.233218	0.0627286	-0.147817	-0.767038	-0.256913	-0.420734	-0.405595	-0.75307	-0.640345	-0.652051	-0.371912	-0.692935	-0.011489	0.333422	0.0751889	-1.29486	-0.380715	-0.182326	-0.0647474	-0.282872	-0.370852	-0.22729	-0.332102	-0.290533	0.0967941	-0.0386687	0.10876	0.0634246	-0.0104556	-0.270594	0.125048	0.124789	-0.0196818	0.059809	0.052211	0.0106969
		56	-0.142276	0.241353	-0.160413	-0.732349	-0.33793	-0.35307	0.151773	-0.166751	-0.630815	-0.455235	-0.26355	-0.19196	0.068053	-0.0785072	-0.75809	-0.227163	-0.406211	-0.442783	-0.733196	-0.664633	-0.726419	-0.373944	-0.692872	-0.00769279	0.309013	0.0334774	-1.12942	-0.479345	-0.166751	-0.0112636	-0.396702	-0.42473	-0.289359	-0.411398	-0.295566	0.00178348	-0.0361142	0.101296	0.0545173	-0.0288033	-0.26182	0.0635629	0.130703	-0.0977564	0.0709449	0.116908	-0.0678196
		57	-0.250444	0.2213	-0.141475	-0.718647	-0.342863	-0.316502	0.0668422	-0.154444	-0.698726	-0.440374	-0.246941	-0.169146	-0.00379676	-0.0595168	-0.766943	-0.263949	-0.396014	-0.468567	-0.717767	-0.656778	-0.747592	-0.325254	-0.700923	0.0674591	0.280474	-0.0325451	-0.86819	-0.483606	-0.154444	-0.0136633	-0.470199	-0.460777	-0.34987	-0.405457	-0.327121	-0.109684	0.00852094	0.100236	0.0484235	-0.071114	-0.365803	-0.0231606	0.107675	-0.207448	0.101755	0.170745	-0.12376
		58	-0.232203	0.227736	-0.145682	-0.674344	-0.335123	-0.356473	0.0344277	-0.147793	-0.716675	-0.423319	-0.243331	-0.156144	-0.128799	-0.101775	-0.773661	-0.429872	-0.380046	-0.476341	-0.731366	-0.602385	-0.731992	-0.244726	-0.720562	0.137798	0.241631	-0.105236	-0.660696	-0.529753	-0.147793	-0.0951599	-0.517829	-0.473376	-0.378967	-0.409055	-0.257755	-0.210309	0.0714307	0.10187	0.0101812	-0.126218	-0.482254	-0.0365377	0.192042	-0.295763	0.107843	0.162501	-0.126202
		59	-0.254249	0.229596	-0.160731	-0.664041	-0.32905	-0.423104	0.044103	-0.131298	-0.674938	-0.376145	-0.258088	-0.124044	-0.266828	-0.115618	-0.804668	-0.60233	-0.36814	-0.488252	-0.787186	-0.567914	-0.675943	-0.209141	-0.736069	0.178837	0.18236	-0.174514	-0.618049	-0.569591	-0.131298	-0.210831	-0.524111	-0.455632	-0.368352	-0.47714	-0.255315	-0.277168	0.133169	0.0941818	-0.0902773	-0.155746	-0.533866	0.0463128	0.242334	-0.325112	0.104775	0.110314	-0.135925
		60	-0.220207	0.238981	-0.183634	-0.668299	-0.263013	-0.365257	0.0675125	-0.102449	-0.605247	-0.341994	-0.294313	-0.097456	-0.306468	-0.059276	-0.793867	-0.715388	-0.371725	-0.455242	-0.853891	-0.515315	-0.649474	-0.308295	-0.745016	0.183379	0.0967484	-0.234408	-0.643857	-0.5517	-0.102449	-0.284625	-0.456037	-0.436599	-0.355684	-0.53192	-0.194947	-0.262948	0.208035	0.0572048	-0.173805	-0.151253	-0.506698	0.161154	0.213865	-0.289014	0.130589	0.0833123	-0.146559
		61	-0.04389	0.280691	-0.223167	-0.713923	-0.216216	-0.355528	0.0975303	-0.0767757	-0.588866	-0.34648	-0.321296	-0.103214	-0.183962	0.00171569	-0.707109	-0.773882	-0.395586	-0.434498	-0.831077	-0.512575	-0.615355	-0.357348	-0.780085	0.129693	0.021398	-0.300873	-0.746207	-0.537808	-0.0767757	-0.282756	-0.409742	-0.400291	-0.354954	-0.519206	-0.0500964	-0.175899	0.270622	0.0172909	-0.192161	-0.143609	-0.399011	0.148481	0.0903152	-0.193801	0.179636	0.024194	-0.135912
		62	0.157831	0.36728	-0.261852	-0.816403	-0.320444	-0.319208	0.130684	-0.0613121	-0.564232	-0.410728	-0.338111	-0.129276	-0.139929	0.0570356	-0.627857	-0.703603	-0.425542	-0.41147	-0.757979	-0.564778	-0.59708	-0.290293	-0.822604	0.0782244	-0.0477826	-0.403641	-0.924587	-0.492218	-0.0613121	-0.227654	-0.415417	-0.357593	-0.382738	-0.538062	-0.251709	-0.0686895	0.244166	0.00194986	-0.190244	-0.156008	-0.246553	0.0766235	0.0659388	-0.0971018	0.223754	-0.0639851	-0.106584
		63	0.291616	0.470138	-0.288925	-0.929244	-0.372385	-0.25738	0.16125	-0.0461434	-0.544418	-0.439092	-0.336801	-0.147707	-0.154379	0.0524239	-0.553921	-0.474291	-0.452299	-0.374906	-0.679869	-0.581957	-0.59658	-0.238154	-0.877558	0.0708052	-0.085037	-0.524315	-1.03496	-0.545891	-0.0461434	-0.164269	-0.428481	-0.345691	-0.432252	-0.566715	-0.39613	0.0244001	0.161062	-0.0150963	-0.150599	-0.164585	-0.152569	-0.00946622	0.0100242	-0.0595733	0.243533	-0.0964118	-0.0942248
		64	0.340325	0.502438	-0.319475	-0.862088	-0.378045	-0.221778	0.185688	-0.028806	-0.553435	-0.421073	-0.317642	-0.138827	-0.126526	0.00499263	-0.512988	-0.281478	-0.475882	-0.389215	-0.565879	-0.521598	-0.584359	-0.302266	-0.907557	0.110515	-0.0856439	-0.630247	-1.20288	-0.617839	-0.028806	-0.13757	-0.420541	-0.414255	-0.480814	-0.56038	-0.384673	0.096513	0.055388	-0.0508734	-0.0751036	-0.162382	-0.167221	-0.104308	-0.0890238	-0.0530614	0.256273	-0.0566069	-0.0777212
		65	0.381734	0.552977	-0.323705	-0.758785	-0.386708	-0.177694	0.199667	-0.010121	-0.569777	-0.459478	-0.288431	-0.108444	-0.0762268	0.0123901	-0.482303	-0.179902	-0.508406	-0.464421	-0.569904	-0.457271	-0.621975	-0.399418	-0.884389	0.221661	-0.0610961	-0.701198	-1.33313	-0.595523	-0.010121	-0.142555	-0.378887	-0.511153	-0.486591	-0.62453	-0.342958	0.151622	-0.0464606	-0.0844972	-0.000497519	-0.145914	-0.270194	-0.217005	-0.0485454	-0.0585684	0.249706	-0.0373071	-0.0588464
		66	0.405824	0.543986	-0.294671	-0.619016	-0.371138	-0.16263	0.221716	0.00727731	-0.550969	-0.561682	-0.256781	-0.0845142	-0.0621673	0.056319	-0.477412	-0.163841	-0.560012	-0.548714	-0.669276	-0.487752	-0.659772	-0.493933	-0.862725	0.350155	-0.00485581	-0.728136	-1.3663	-0.529395	0.00727731	-0.159916	-0.312542	-0.508191	-0.427871	-0.670902	-0.251117	0.185332	-0.107281	-0.110387	0.0605166	-0.130274	-0.382431	-0.370929	-0.0174047	-0.0820594	0.244451	-0.0458959	-0.057127
		67	0.323946	0.499716	-0.258641	-0.581765	-0.357356	-0.222136	0.249068	0.00321374	-0.542467	-0.547422	-0.243011	-0.0902622	-0.0567806	0.123787	-0.499202	-0.167961	-0.602098	-0.604084	-0.706187	-0.597937	-0.685145	-0.44886	-0.849286	0.434914	0.0564729	-0.731597	-1.34352	-0.488943	0.00321374	-0.16878	-0.258131	-0.480745	-0.34417	-0.643354	-0.182535	0.183002	-0.13538	-0.144081	0.106468	-0.124143	-0.405733	-0.352228	0.0989401	-0.157125	0.242499	-0.039278	-0.0796375
		68	0.148713	0.477637	-0.238674	-0.579333	-0.327558	-0.272463	0.264941	-0.0384794	-0.588574	-0.438913	-0.296871	-0.101764	-0.0771669	0.122148	-0.546174	-0.199065	-0.611463	-0.605243	-0.665161	-0.588606	-0.685255	-0.413388	-0.817825	0.49056	0.100755	-0.736568	-1.26816	-0.502713	-0.0384794	-0.153696	-0.253324	-0.44396	-0.257201	-0.60604	-0.204401	0.143238	-0.124891	-0.191187	0.11677	-0.111865	-0.309273	-0.301787	0.261568	-0.275982	0.22502	-0.0271431	-0.114012
		69	0.06506	0.41998	-0.248771	-0.502377	-0.330737	-0.314877	0.257934	-0.0899723	-0.612718	-0.377946	-0.406241	-0.0832339	-0.126412	0.0611536	-0.582581	-0.307957	-0.592635	-0.567655	-0.638154	-0.518073	-0.669313	-0.33203	-0.758597	0.512654	0.116745	-0.733752	-1.20846	-0.467357	-0.0899723	-0.114404	-0.263188	-0.391154	-0.20219	-0.599563	-0.208723	0.087322	-0.0567944	-0.248285	0.0849977	-0.0969355	-0.22066	-0.322867	0.296712	-0.402925	0.203137	-0.0523913	-0.19312
		70	-0.00213842	0.33701	-0.268724	-0.459364	-0.322559	-0.345462	0.241845	-0.118242	-0.685507	-0.390464	-0.468344	-0.059248	-0.106759	-0.0113084	-0.606593	-0.473195	-0.545432	-0.519189	-0.626799	-0.490918	-0.616752	-0.360447	-0.705741	0.524873	0.0955261	-0.705074	-1.1793	-0.451893	-0.118242	-0.0693078	-0.318239	-0.393752	-0.212668	-0.607905	-0.311365	0.0239052	0.0402416	-0.286487	0.0696975	-0.0726404	-0.211709	-0.365498	0.185198	-0.485079	0.16743	-0.0977346	-0.301319
		71	-0.0883622	0.271577	-0.279535	-0.515097	-0.311346	-0.301286	0.219862	-0.128139	-0.654418	-0.423551	-0.457817	-0.0623622	-0.125023	-0.0453412	-0.710777	-0.574123	-0.474663	-0.472301	-0.618293	-0.521369	-0.581831	-0.461579	-0.675388	0.488723	0.0752781	-0.655717	-1.05838	-0.501916	-0.128139	-0.0284574	-0.361342	-0.36669	-0.239331	-0.640119	-0.415178	-0.0443298	0.0883854	-0.278158	0.0643494	-0.0670426	-0.267893	-0.464301	-0.000247253	-0.47379	0.149231	-0.161366	-0.396377
		72	-0.0388016	0.278268	-0.276212	-0.53879	-0.255062	-0.287358	0.194014	-0.134732	-0.625465	-0.485486	-0.433227	-0.0904609	-0.188179	-0.0548101	-0.774059	-0.572144	-0.408054	-0.435205	-0.670036	-0.539525	-0.552481	-0.460746	-0.661873	0.373161	0.0784759	-0.622928	-0.863583	-0.573515	-0.134732	-0.0205653	-0.376351	-0.310703	-0.24744	-0.64154	-0.408719	-0.104739	0.110309	-0.228597	0.00978704	-0.0963841	-0.31163	-0.528588	-0.0157634	-0.374179	0.135779	-0.236866	-0.46144
		73	-0.0568501	0.303176	-0.280671	-0.573123	-0.179057	-0.330485	0.155584	-0.142676	-0.599951	-0.538992	-0.457226	-0.13585	-0.197168	-0.0812042	-0.733911	-0.516896	-0.373214	-0.409208	-0.728843	-0.519907	-0.535766	-0.456846	-0.651856	0.218491	0.0725058	-0.618844	-0.723777	-0.52781	-0.142676	-0.0417121	-0.363844	-0.34759	-0.246735	-0.677424	-0.393422	-0.155611	0.13662	-0.157927	-0.0609609	-0.121657	-0.308126	-0.491087	0.0793436	-0.294136	0.0873857	-0.299965	-0.510874
		74	-0.0365358	0.345058	-0.274706	-0.596895	-0.0786767	-0.346881	0.0960324	-0.155809	-0.55668	-0.553884	-0.501748	-0.124979	-0.216347	-0.0593826	-0.641577	-0.452823	-0.380158	-0.376548	-0.759624	-0.471572	-0.527178	-0.507605	-0.655818	0.0840155	0.035895	-0.631075	-0.711901	-0.492568	-0.155809	-0.0626875	-0.407095	-0.424782	-0.249326	-0.720709	-0.352485	-0.191167	0.160459	-0.0735064	-0.0834001	-0.128582	-0.270145	-0.438564	0.109307	-0.231036	0.0797592	-0.32642	-0.558035
		75	0.0534475	0.39981	-0.248153	-0.588497	-0.0318837	-0.372253	0.0058416	-0.178565	-0.548284	-0.535559	-0.525767	-0.0824659	-0.166687	-0.0138131	-0.597863	-0.412308	-0.418903	-0.354302	-0.758145	-0.439846	-0.546841	-0.520764	-0.679338	-0.0278448	-0.0277539	-0.655539	-0.776758	-0.548668	-0.178565	-0.07152	-0.467169	-0.524755	-0.27939	-0.761173	-0.284262	-0.213923	0.183324	0.0107428	-0.0562269	-0.155438	-0.261419	-0.430022	0.0514808	-0.186348	0.137602	-0.291389	-0.590669
		76	0.108072	0.361428	-0.232021	-0.502994	-0.0569173	-0.335696	-0.109341	-0.190086	-0.541793	-0.488401	-0.522726	-0.0789331	-0.162172	0.0028258	-0.549526	-0.428291	-0.461959	-0.349637	-0.699892	-0.402725	-0.581601	-0.454466	-0.680883	-0.12583	-0.125809	-0.678982	-0.878174	-0.575087	-0.190086	-0.0754992	-0.525422	-0.635782	-0.361837	-0.790001	-0.315856	-0.245173	0.171931	0.0781104	-0.0132557	-0.184917	-0.280815	-0.473335	0.0374252	-0.18121	0.230286	-0.201946	-0.611545
		77	0.083422	0.241897	-0.221125	-0.440595	-0.106934	-0.256568	-0.212302	-0.202544	-0.508416	-0.42502	-0.497258	-0.137009	-0.20094	0.0170859	-0.511975	-0.447072	-0.496157	-0.325137	-0.585221	-0.350719	-0.619654	-0.370517	-0.642699	-0.159187	-0.257184	-0.671828	-0.951611	-0.491201	-0.202544	-0.0565524	-0.514214	-0.749941	-0.450327	-0.73684	-0.329236	-0.296385	0.136737	0.135355	0.0262836	-0.191107	-0.336517	-0.45406	-0.0653378	-0.224418	0.294056	-0.119749	-0.65227
		78	0.0560551	0.216122	-0.21803	-0.524382	-0.115482	-0.225156	-0.271271	-0.226453	-0.480908	-0.415021	-0.450178	-0.21835	-0.183651	-0.0177276	-0.490886	-0.392485	-0.525907	-0.316936	-0.473728	-0.336882	-0.634645	-0.477123	-0.581759	-0.152946	-0.396529	-0.620725	-0.945914	-0.468854	-0.226453	-0.0439918	-0.414784	-0.805782	-0.482742	-0.637298	-0.374709	-0.379931	0.0759376	0.175925	0.0468749	-0.177353	-0.348724	-0.429269	-0.121492	-0.28539	0.312488	-0.0605675	-0.732591
		79	0.117412	0.216945	-0.239309	-0.45173	-0.0867554	-0.195594	-0.262844	-0.233116	-0.452458	-0.427382	-0.379398	-0.279083	-0.131575	-0.110791	-0.537664	-0.318321	-0.550001	-0.363783	-0.454556	-0.353205	-0.629572	-0.524378	-0.529223	-0.134648	-0.539288	-0.530645	-0.952413	-0.529071	-0.233116	-0.0448057	-0.333432	-0.681755	-0.500241	-0.518256	-0.365682	-0.470428	0.0128229	0.185369	0.0553749	-0.170496	-0.301669	-0.463476	0.102767	-0.329631	0.281179	-0.0538989	-0.729805
		80	0.184202	0.169633	-0.257732	-0.362069	-0.101651	-0.190949	-0.204776	-0.227749	-0.412767	-0.407359	-0.326848	-0.287693	-0.129573	-0.175201	-0.529489	-0.271233	-0.558465	-0.403877	-0.495291	-0.377055	-0.623053	-0.501879	-0.485876	-0.104121	-0.660263	-0.399846	-1.00031	-0.485502	-0.227749	-0.0321506	-0.280034	-0.491709	-0.529351	-0.463694	-0.456586	-0.500533	-0.0300574	0.174023	0.0422543	-0.187038	-0.237318	-0.436777	0.224705	-0.371902	0.14882	-0.0953784	-0.570196
		81	0.189559	0.104825	-0.281009	-0.328725	-0.222116	-0.220405	-0.120153	-0.230385	-0.401209	-0.380575	-0.320252	-0.23375	-0.179707	-0.215124	-0.516913	-0.292896	-0.539516	-0.428605	-0.542779	-0.438781	-0.62308	-0.44263	-0.487198	-0.0526552	-0.734413	-0.256898	-1.03824	-0.44938	-0.230385	-0.0413486	-0.29141	-0.334559	-0.522994	-0.491743	-0.389904	-0.450449	-0.0501263	0.149611	0.0332223	-0.219709	-0.214228	-0.437215	0.139845	-0.438578	0.00689224	-0.147137	-0.446973
		82	0.0685843	0.117772	-0.320989	-0.363463	-0.236133	-0.240961	-0.0374471	-0.23527	-0.462255	-0.372747	-0.325143	-0.171506	-0.294151	-0.238337	-0.561163	-0.403988	-0.501588	-0.461253	-0.59053	-0.498569	-0.662972	-0.507941	-0.548348	0.0379977	-0.751802	-0.143022	-0.996946	-0.450482	-0.23527	-0.0674133	-0.348802	-0.22189	-0.47565	-0.596569	-0.284766	-0.359473	-0.103933	0.100514	0.0252929	-0.272583	-0.245221	-0.38659	0.00727368	-0.476931	-0.0573763	-0.209503	-0.533945
		83	0.0971386	0.154706	-0.338438	-0.464543	-0.201277	-0.2555	0.022107	-0.235256	-0.498479	-0.372065	-0.302313	-0.138161	-0.371194	-0.266986	-0.662821	-0.435016	-0.458397	-0.442602	-0.563304	-0.494134	-0.648681	-0.589051	-0.647155	0.127448	-0.720224	-0.0681366	-0.898234	-0.481313	-0.235256	-0.0946021	-0.321154	-0.142489	-0.407971	-0.678489	-0.282319	-0.266237	-0.164453	0.0357155	0.029224	-0.285919	-0.287814	-0.319525	-0.130825	-0.469759	-0.0213208	-0.252807	-0.668202
		84	0.169082	0.166125	-0.32041	-0.43814	-0.165016	-0.245884	0.0528029	-0.224271	-0.449084	-0.420475	-0.256512	-0.140176	-0.374066	-0.22133	-0.750184	-0.421061	-0.417166	-0.385053	-0.536743	-0.461273	-0.647563	-0.466834	-0.747805	0.196182	-0.654879	-0.0116752	-0.817048	-0.532833	-0.224271	-0.112166	-0.244289	-0.109618	-0.330045	-0.679266	-0.328417	-0.195424	-0.165414	-0.0365957	0.0291481	-0.249736	-0.330411	-0.285466	-0.0719397	-0.441139	0.0522568	-0.257408	-0.638074
		85	0.225041	0.164148	-0.312083	-0.387434	-0.159092	-0.232765	0.0647174	-0.213922	-0.406264	-0.517898	-0.219724	-0.14162	-0.249013	-0.149696	-0.727973	-0.450578	-0.391118	-0.352953	-0.555186	-0.442786	-0.620243	-0.39225	-0.789049	0.268282	-0.586717	0.0315853	-0.832	-0.483074	-0.213922	-0.121817	-0.255101	-0.0741369	-0.283747	-0.63319	-0.31991	-0.153724	-0.142056	-0.0995266	0.00956098	-0.199042	-0.327065	-0.307258	-0.0247876	-0.407514	0.100168	-0.240592	-0.509661
		86	0.211346	0.128338	-0.351701	-0.446517	-0.115563	-0.213216	0.0984298	-0.219823	-0.365779	-0.569833	-0.212627	-0.105998	-0.178627	-0.201742	-0.662823	-0.522751	-0.385825	-0.340243	-0.574543	-0.366335	-0.624034	-0.430798	-0.77879	0.395117	-0.518058	0.0511691	-0.910254	-0.453405	-0.219823	-0.126321	-0.29842	-0.0421827	-0.259301	-0.530926	-0.361426	-0.146192	-0.145088	-0.140555	-0.0171522	-0.154258	-0.269586	-0.388022	0.0151878	-0.374171	0.1554	-0.20827	-0.464784
		87	0.0880716	0.114967	-0.4205	-0.602912	-0.088228	-0.202243	0.129364	-0.234358	-0.371142	-0.522074	-0.212926	-0.0923334	-0.159392	-0.140386	-0.551294	-0.65749	-0.400171	-0.316082	-0.58525	-0.29494	-0.626666	-0.559811	-0.773428	0.614832	-0.430508	0.0551085	-0.998072	-0.551103	-0.234358	-0.124636	-0.337199	-0.0379143	-0.255706	-0.420915	-0.40143	-0.187877	-0.154294	-0.158802	-0.0294042	-0.115175	-0.21312	-0.503188	-0.0205634	-0.359473	0.203206	-0.198101	-0.460945
		88	0.0585818	0.1103	-0.46305	-0.509012	-0.0784164	-0.247274	0.134721	-0.249163	-0.412751	-0.49074	-0.228383	-0.0957999	-0.161849	-0.15959	-0.429619	-0.764319	-0.428898	-0.29616	-0.591345	-0.274268	-0.599469	-0.5784	-0.788052	0.804919	-0.337065	0.0345422	-1.04585	-0.504989	-0.249163	-0.13059	-0.341799	-0.0797689	-0.258283	-0.357356	-0.405394	-0.26693	-0.13864	-0.179087	-0.0103014	-0.106703	-0.194477	-0.494939	-0.000720993	-0.374471	0.227212	-0.25924	-0.384403
		89	0.0391088	-0.00716294	-0.441647	-0.403537	-0.138576	-0.275133	0.142733	-0.279567	-0.419632	-0.456727	-0.259806	-0.104074	-0.173952	-0.15746	-0.373367	-0.73776	-0.464521	-0.317477	-0.54191	-0.323871	-0.569456	-0.534414	-0.808665	0.886595	-0.263859	-0.000632213	-0.969927	-0.441329	-0.279567	-0.157429	-0.322124	-0.1468	-0.242876	-0.322773	-0.325771	-0.356066	-0.0960276	-0.187404	0.0270729	-0.120092	-0.196952	-0.447545	0.0280734	-0.38601	0.224806	-0.302093	-0.281038
		90	0.0412661	-0.174046	-0.375681	-0.355532	-0.100939	-0.284726	0.155738	-0.334723	-0.386351	-0.385799	-0.30006	-0.122993	-0.215664	-0.13088	-0.363561	-0.588877	-0.495274	-0.378162	-0.447916	-0.386794	-0.557787	-0.474108	-0.842512	0.830559	-0.238258	-0.0342172	-0.788222	-0.47834	-0.334723	-0.209429	-0.413844	-0.202329	-0.233889	-0.346726	-0.292833	-0.439539	-0.0407461	-0.190381	0.037264	-0.153077	-0.214075	-0.324301	0.0432011	-0.384095	0.168367	-0.292182	-0.253539
		91	0.081398	-0.112649	-0.302631	-0.341644	-0.0485895	-0.263428	0.180891	-0.394591	-0.372637	-0.354166	-0.342348	-0.171789	-0.218283	-0.104339	-0.399434	-0.416642	-0.513602	-0.405437	-0.396779	-0.370478	-0.547176	-0.406476	-0.87809	0.629102	-0.2362	-0.0720154	-0.701338	-0.485935	-0.394591	-0.25156	-0.539789	-0.197423	-0.241924	-0.394439	-0.377358	-0.477107	0.0269051	-0.200278	-0.0211479	-0.187624	-0.218953	-0.297741	0.0167939	-0.396123	0.0516158	-0.277778	-0.252374
		92	0.11745	0.0445141	-0.261128	-0.339666	0.0262928	-0.262565	0.227626	-0.466501	-0.389006	-0.397087	-0.385996	-0.235709	-0.240636	-0.123534	-0.433315	-0.336969	-0.522975	-0.394305	-0.38863	-0.302549	-0.539553	-0.4176	-0.874362	0.420464	-0.264024	-0.140531	-0.749519	-0.467021	-0.466501	-0.249648	-0.518677	-0.20266	-0.266741	-0.464969	-0.406272	-0.480326	0.0379926	-0.23089	-0.101875	-0.211689	-0.207844	-0.390053	-0.049753	-0.408253	-0.112484	-0.278079	-0.276962
		93	0.150471	0.0713583	-0.25425	-0.365732	0.0586055	-0.295053	0.262272	-0.537111	-0.380787	-0.488523	-0.423748	-0.273103	-0.2847	-0.108808	-0.448623	-0.353069	-0.525806	-0.36804	-0.421305	-0.290385	-0.533989	-0.458055	-0.845594	0.199768	-0.315257	-0.236336	-0.79728	-0.41098	-0.537111	-0.190658	-0.36347	-0.322383	-0.289672	-0.497988	-0.337282	-0.476165	0.0115836	-0.284921	-0.162089	-0.253296	-0.19963	-0.360501	-0.0956691	-0.403683	-0.311414	-0.256467	-0.370668
		94	0.146571	0.100877	-0.263027	-0.381036	0.0780239	-0.284366	0.260714	-0.574663	-0.373875	-0.503895	-0.429627	-0.28764	-0.277564	-0.107998	-0.435117	-0.382709	-0.522064	-0.343655	-0.453906	-0.385597	-0.532488	-0.492696	-0.816465	0.00515353	-0.386855	-0.345619	-0.792315	-0.421141	-0.574663	-0.113144	-0.263577	-0.398675	-0.327191	-0.462828	-0.302917	-0.46592	-0.0358968	-0.337582	-0.172158	-0.334999	-0.182483	-0.343346	-0.14336	-0.406343	-0.516305	-0.207892	-0.473145
		95	0.151694	0.122974	-0.305621	-0.364636	0.0803908	-0.322107	0.215386	-0.559774	-0.365386	-0.498083	-0.397519	-0.281375	-0.304988	-0.128854	-0.454819	-0.404098	-0.519626	-0.339319	-0.437169	-0.453601	-0.522719	-0.442381	-0.740892	-0.134023	-0.457363	-0.458143	-0.778506	-0.505699	-0.559774	-0.0699693	-0.213588	-0.384025	-0.364542	-0.454658	-0.449342	-0.447463	-0.111088	-0.35591	-0.190459	-0.403525	-0.166554	-0.367949	-0.0400373	-0.44499	-0.695924	-0.17137	-0.48552
		96	0.164696	0.137987	-0.385923	-0.436926	0.0386036	-0.29738	0.123309	-0.500263	-0.343483	-0.436083	-0.362729	-0.298498	-0.362947	-0.129101	-0.496497	-0.45114	-0.531796	-0.354885	-0.430928	-0.471002	-0.502195	-0.389921	-0.617816	-0.164107	-0.504573	-0.566343	-0.770821	-0.462177	-0.500263	-0.0748948	-0.211123	-0.379006	-0.400544	-0.456368	-0.46473	-0.431701	-0.165573	-0.352749	-0.207973	-0.437672	-0.15339	-0.363169	0.0628222	-0.499744	-0.771712	-0.165795	-0.450436
		97	0.164225	0.124197	-0.466169	-0.469558	-0.0510288	-0.252212	0.0409785	-0.417724	-0.337491	-0.35323	-0.347119	-0.350381	-0.399686	-0.159967	-0.573265	-0.554482	-0.555986	-0.378363	-0.438143	-0.486513	-0.508404	-0.401168	-0.484789	-0.100289	-0.54998	-0.656165	-0.766729	-0.413508	-0.417724	-0.067251	-0.266312	-0.341608	-0.444449	-0.445857	-0.423299	-0.413994	-0.177795	-0.341003	-0.159445	-0.438623	-0.158879	-0.353608	-0.0214168	-0.49798	-0.690693	-0.218731	-0.454534
		98	0.126051	0.023049	-0.518418	-0.407843	-0.0363193	-0.362627	-0.0141289	-0.335466	-0.383951	-0.355915	-0.375285	-0.397384	-0.291429	-0.167371	-0.601161	-0.661951	-0.569063	-0.384079	-0.463486	-0.481201	-0.545851	-0.446959	-0.353185	0.00238491	-0.601605	-0.719859	-0.789411	-0.496673	-0.335466	-0.0637655	-0.273142	-0.247105	-0.515092	-0.424731	-0.379426	-0.387354	-0.141634	-0.350976	-0.0582298	-0.405429	-0.196357	-0.382237	-0.0836109	-0.426918	-0.569028	-0.286457	-0.505113
		99	0.0736803	-0.0986593	-0.571142	-0.356939	-0.0146859	-0.360655	-0.0642502	-0.280574	-0.429235	-0.456938	-0.440323	-0.380694	-0.239685	-0.159402	-0.600395	-0.680253	-0.54408	-0.385397	-0.523578	-0.45405	-0.59864	-0.43265	-0.26542	0.0698843	-0.64492	-0.758806	-0.818499	-0.457096	-0.280574	-0.101137	-0.287001	-0.19618	-0.558261	-0.4242	-0.281252	-0.360756	-0.0935639	-0.374684	0.00556575	-0.337994	-0.253054	-0.429719	-0.129485	-0.361687	-0.431779	-0.293622	-0.50743
		100	0.023773	-0.167134	-0.628959	-0.384217	0.0243873	-0.337461	-0.123197	-0.246708	-0.404973	-0.53424	-0.505494	-0.299122	-0.223071	0	-0.55515	-0.578984	-0.498866	-0.389263	-0.55343	-0.388711	-0.602764	-0.472352	-0.242763	0.166162	-0.652753	-0.764168	-0.85528	-0.417594	-0.246708	-0.206732	-0.29445	-0.23985	-0.538728	-0.454854	-0.306709	-0.325153	-0.0564592	-0.404446	0.00390559	-0.26487	-0.265605	-0.332623	-0.292064	-0.326593	-0.299083	-0.284253	-0.481592
[truncated: 21 more columns]
